# Supplementary material for: Fbxo9 functions downstream of Sox10 to determine neuron-glial fate choice in the dorsal root ganglia through Neurog2 destabilization
Source: Proc Natl Acad Sci U S A. 2020 Feb 6;117(8):4199–210. doi: 10.1073/pnas.1916164117 (PMC7049171; doi:10.1073/pnas.1916164117)
Supplement: Supplementary File [file pnas.1916164117.sd01.xlsx]

## Sheet: PCIG_Sox10
gene_id	gene_name	gene_biotype	chr	start	stop	strand	PCIG TPM	Sox10 TPM	Real Fold Change	Regulation Type	PPDE	FDR
ENSGALG00000004635	.	protein_coding	17	5350925	5353237	+	0	5.74	30219.6	Up	1	0
ENSGALG00000025950	.	protein_coding	18	7288258	7319923	-	1.24	6.22	5.0718	Up	1	0
ENSGALG00000026320	.	protein_coding	25	1981463	1985471	+	0	2.51	11780.3	Up	1	0
ENSGALG00000026631	.	protein_coding	2	32867060	32869502	-	22.98	10.58	2.16095	Down	1	0
ENSGALG00000027064	.	protein_coding	1	48029448	48029858	+	16.47	44.87	2.70507	Up	1	0
ENSGALG00000027874	CHAC1	protein_coding	5	23730412	23732558	+	37.33	18.34	2.02111	Down	1	0
ENSGALG00000026007	DOLK	protein_coding	17	5327459	5330231	-	2.77	0.18	15.0405	Down	1	0
ENSGALG00000007669	EGR1	protein_coding	13	17704810	17707611	+	26.64	7.31	3.61822	Down	1	0
ENSGALG00000028037	FOS	protein_coding	5	37501649	37502995	+	27.48	13.67	1.99987	Down	1	0
ENSGALG00000017347	HBE	protein_coding	1	193727983	193730347	+	45.72	94.02	2.06805	Up	1	0
ENSGALG00000017345	HBG1	protein_coding	1	193716133	193717673	+	132.28	279.64	2.12165	Up	1	0
ENSGALG00000023740	HBZ	protein_coding	14	12090645	12099745	+	206.8	410.44	2.00868	Up	1	0
ENSGALG00000027257	HIST2H3D	protein_coding	1	47995805	47996215	-	16.47	0.56	29.7108	Down	1	0
ENSGALG00000009758	SLC7A11	protein_coding	4	28376868	28434696	-	4.99	2.04	2.42674	Down	1	0
ENSGALG00000016680	TFAP2B	protein_coding	3	107846265	107873218	-	10.17	18.37	1.81816	Up	1	3.9968e-15
ENSGALG00000027213	ALX1	protein_coding	1	41746969	41769781	+	0.09	0.56	6.37253	Up	1	1.09912e-14
ENSGALG00000010522	ALDH18A1	protein_coding	6	34864495	34898683	+	56.08	36.45	1.52574	Down	1	6.69464e-14
ENSGALG00000002988	PHGDH	protein_coding	8	4233645	4236981	-	118.07	77.03	1.52227	Down	1	1.5199e-13
ENSGALG00000011061	HOXA7	protein_coding	2	33143657	33145559	-	42.28	24.32	1.73381	Down	1	2.49023e-13
ENSGALG00000012775	TFAP2A	protein_coding	2	63369713	63390425	+	24.25	37.9	1.57297	Up	1	1.81299e-12
ENSGALG00000002397	PSPH	protein_coding	19	4870122	4880847	-	20.15	10.23	1.96383	Down	1	1.87905e-12
ENSGALG00000012290	SOX10	protein_coding	1	50911765	50921215	+	33.87	50.32	1.49816	Up	1	3.93297e-12
ENSGALG00000025935	XPNPEP2	protein_coding	4	1617016	1621171	-	0.01	0.55	49.9089	Up	1	1.5751e-11
ENSGALG00000025887	ATF3	protein_coding	3	21184776	21188556	-	11.98	7.14	1.66649	Down	1	2.1977e-11
ENSGALG00000016651	.	protein_coding	3	106804291	106812581	+	20.28	12.14	1.66115	Down	1	5.96829e-10
ENSGALG00000021567	EPHA8	protein_coding	21	6103527	6143428	-	0.6	1.33	2.22794	Up	1	7.18308e-10
ENSGALG00000009948	HHIP	protein_coding	4	30294675	30371237	+	15.09	9.55	1.56741	Down	1	1.12767e-09
ENSGALG00000007927	CNTN6	protein_coding	12	17553475	17631889	+	0.7	0.14	4.92837	Down	1	1.28266e-09
ENSGALG00000013200	GABBR2	protein_coding	2	87956518	88378890	+	0.14	0.5	3.70289	Up	1	1.66153e-09
ENSGALG00000027513	HOXD9	protein_coding	7	15798954	15800275	-	17.99	10.18	1.76	Down	1	5.51782e-09
ENSGALG00000007238	PCSK6	protein_coding	10	17122370	17146830	-	9.99	6.65	1.48812	Down	1	6.07835e-09
ENSGALG00000009748	ASNS	protein_coding	2	24791550	24805274	-	69.45	48.47	1.42137	Down	1	7.16331e-09
ENSGALG00000000379	ITGB3	protein_coding	27	2302640	2319626	+	7.19	10.96	1.53592	Up	1	7.69169e-09
ENSGALG00000010926	SPP1	protein_coding	4	45074192	45077215	-	5.43	10.24	1.89522	Up	1	8.0286e-09
ENSGALG00000001115	MMEL1	protein_coding	21	1387460	1411822	+	0.42	0.1	4.20023	Down	1	8.8151e-09
ENSGALG00000000620	FABP3	protein_coding	23	590534	593799	-	3.63	8.98	2.47627	Up	1	2.03255e-08
ENSGALG00000010875	ITGB8	protein_coding	2	30127826	30156294	+	9.05	5.5	1.63297	Down	1	2.05553e-08
ENSGALG00000011926	.	protein_coding	1	75713572	75750893	-	0.07	0.39	5.40532	Up	1	2.44422e-08
ENSGALG00000011594	FXR	protein_coding	1	47156727	47195707	+	0.47	1.47	3.15389	Up	1	2.55657e-08
ENSGALG00000009718	FAM53B	protein_coding	6	31636707	31661235	-	8.29	4.25	1.9387	Down	1	2.83371e-08
ENSGALG00000023751	CYP26C1	protein_coding	6	20116052	20123525	-	3.65	5.94	1.63836	Up	1	2.92717e-08
ENSGALG00000007113	TNC	protein_coding	17	2640785	2707385	-	5.35	7.76	1.46373	Up	1	6.82014e-08
ENSGALG00000026091	CACNG4	protein_coding	18	7205116	7244436	-	1.23	0.57	2.14514	Down	1	7.62843e-08
ENSGALG00000004857	BRINP3	protein_coding	8	8198959	8401728	+	0.27	0.02	12.2968	Down	1	1.14889e-07
ENSGALG00000023132	.	protein_coding	2	33152460	33153926	-	51.12	31.87	1.60811	Down	1	1.61537e-07
ENSGALG00000026299	C3orf52	protein_coding	1	88036814	88046429	+	0.6	1.97	3.29225	Up	1	2.43529e-07
ENSGALG00000010868	MACC1	protein_coding	2	30032054	30066287	-	0	0.11	3091.92	Up	1	3.92903e-07
ENSGALG00000028273	HBG2	protein_coding	1	193723743	193726040	+	0.48	1.76	3.65919	Up	1	4.75205e-07
ENSGALG00000014825	.	protein_coding	3	58561699	58587775	+	19.23	13.07	1.46097	Down	1	4.94761e-07
ENSGALG00000023855	KRT14	protein_coding	27	4618778	4622608	-	1.17	2.78	2.38588	Up	0.999999	1.17595e-06
ENSGALG00000022622	.	protein_coding	2	32824509	32825927	-	0	0.83	2903.57	Up	0.999999	1.37884e-06
ENSGALG00000011225	SLC25A47	protein_coding	5	48456828	48465791	+	0.8	0	2796.28	Down	0.999998	1.55766e-06
ENSGALG00000028125	CACNG4	protein_coding	18	7516984	7555737	-	0.83	1.59	1.92471	Up	0.999998	1.83097e-06
ENSGALG00000011127	.	protein_coding	5	47379941	47709892	-	0.25	0	2769.37	Down	0.999998	1.875e-06
ENSGALG00000008367	MDK	protein_coding	5	22947434	22948426	-	361.15	490.37	1.3607	Up	0.999998	1.93893e-06
ENSGALG00000029168	TMEM27	protein_coding	1	121292944	121316437	+	2.23	3.41	1.54551	Up	0.999998	1.97681e-06
ENSGALG00000011803	EMP1	protein_coding	1	48184764	48198006	+	0.04	0.8	18.1106	Up	0.999998	2.05254e-06
ENSGALG00000000178	BF1	protein_coding	16	73099	75588	-	1.01	2.56	2.52452	Up	0.999998	2.12713e-06
ENSGALG00000027720	OTX2	protein_coding	5	55680636	55688787	+	0.5	1.21	2.42278	Up	0.999998	2.28115e-06
ENSGALG00000027168	CCDC3	protein_coding	1	6492588	6533393	-	0.2	0.68	3.39791	Up	0.999998	2.34904e-06
ENSGALG00000007007	KNDC1	protein_coding	6	21074071	21135637	-	2.5	1.56	1.59134	Down	0.999998	2.47167e-06
ENSGALG00000008288	.	protein_coding	1	12726364	12735694	+	1.6	2.84	1.79041	Up	0.999997	2.71196e-06
ENSGALG00000012015	NDST4	protein_coding	4	55718383	55803843	+	0.26	0.01	32.8964	Down	0.999997	2.84426e-06
ENSGALG00000004503	.	protein_coding	19	6575681	6578835	-	16.14	25.07	1.55806	Up	0.999997	2.92286e-06
ENSGALG00000000420	KLHDC7A	protein_coding	21	6037	7743	-	3.67	1.75	2.07888	Down	0.999997	3.18672e-06
ENSGALG00000002904	REEP3	protein_coding	6	7218381	7238430	-	21.19	13.64	1.5469	Down	0.999996	3.59352e-06
ENSGALG00000008444	TUBAL3	protein_coding	1	1149164	1155872	+	14.88	10.03	1.47346	Down	0.999996	3.66683e-06
ENSGALG00000006059	INSC	protein_coding	5	10010798	10123603	+	0.17	0.02	9.20072	Down	0.999996	3.94017e-06
ENSGALG00000026787	HAND1	protein_coding	13	11453019	11454119	+	2.33	6.23	2.682	Up	0.999995	4.65687e-06
ENSGALG00000015970	COL9A1	protein_coding	3	82230623	82296804	+	0.65	1.33	2.07515	Up	0.999995	4.99019e-06
ENSGALG00000011243	DAZL	protein_coding	2	34939869	35003900	-	1.28	0.4	3.21476	Down	0.999995	5.30469e-06
ENSGALG00000004346	P2RY4	protein_coding	4	1201825	1206371	-	1.13	2.58	2.30708	Up	0.999995	5.35469e-06
ENSGALG00000007875	ECEL1	protein_coding	9	15043704	15053525	-	0.65	1.2	1.85475	Up	0.999994	6.30054e-06
ENSGALG00000002367	.	protein_coding	19	4828083	4843179	-	0.49	1.48	3.04535	Up	0.999993	6.51541e-06
ENSGALG00000009589	GAD67	protein_coding	7	17698291	17724925	-	2.72	1.72	1.64072	Down	0.999993	6.64618e-06
ENSGALG00000015123	ZDHHC23	protein_coding	1	82459933	82466590	-	1.04	1.78	1.72362	Up	0.999992	8.24502e-06
ENSGALG00000023626	NTN1	protein_coding	18	2020996	2066954	+	10.45	6.76	1.53456	Down	0.999991	9.33543e-06
ENSGALG00000009704	CHST15	protein_coding	6	31382330	31425438	-	41.89	30.53	1.36107	Down	0.99999	1.02982e-05
ENSGALG00000005351	PRDM6	protein_coding	Z	81208559	81282646	+	0.2	0.49	2.52225	Up	0.999989	1.09153e-05
ENSGALG00000025650	RNaseP_nuc	misc_RNA	8	6609347	6609668	-	54.88	32.72	1.70326	Down	0.999987	1.2998e-05
ENSGALG00000004599	EDA2R	protein_coding	4	360637	369568	-	26.11	18.26	1.42067	Down	0.999986	1.41618e-05
ENSGALG00000016837	MYO16	protein_coding	1	137442561	137737925	+	3.19	2.21	1.43072	Down	0.999985	1.48331e-05
ENSGALG00000007300	.	protein_coding	18	10246616	10250302	-	114.54	84.77	1.34157	Down	0.999985	1.49254e-05
ENSGALG00000013931	CHIC2	protein_coding	4	65084086	65104823	+	23.83	14.59	1.6323	Down	0.999984	1.61863e-05
ENSGALG00000003424	LMX1A	protein_coding	8	5141844	5166718	+	17.64	24	1.37162	Up	0.999983	1.68178e-05
ENSGALG00000008165	GPR75	protein_coding	3	2945572	2947957	+	15.64	10.35	1.50229	Down	0.999982	1.75425e-05
ENSGALG00000016195	COL22A1	protein_coding	2	144142255	144374426	-	9.74	7.09	1.36039	Down	0.999979	2.06297e-05
ENSGALG00000008811	SLC1A4	protein_coding	3	9807095	9830984	+	63.02	46.56	1.34323	Down	0.999974	2.57718e-05
ENSGALG00000007874	IL18	protein_coding	24	6163150	6165998	+	5.95	2.54	2.33541	Down	0.999968	3.21212e-05
ENSGALG00000027017	SESN2	protein_coding	23	2053807	2086993	+	17.79	11.33	1.5635	Down	0.999966	3.37812e-05
ENSGALG00000015454	CA8	protein_coding	2	112413504	112453419	-	0	0.14	2415.78	Up	0.999964	3.59015e-05
ENSGALG00000012051	STAC	protein_coding	2	46341757	46412127	+	9.11	5.46	1.65752	Down	0.999948	5.17334e-05
ENSGALG00000008014	CEBPB	protein_coding	20	14054696	14055682	-	12.18	7.41	1.63749	Down	0.999945	5.49566e-05
ENSGALG00000011104	GCG	protein_coding	7	20616148	20633934	+	0.49	0	2278.64	Down	0.999945	5.54461e-05
ENSGALG00000007980	KCNG1	protein_coding	20	13713341	13716620	+	1.89	0.76	2.45518	Down	0.999938	6.18653e-05
ENSGALG00000001640	RNF122	protein_coding	22	1603363	1619730	-	2.39	5.39	2.2616	Up	0.999927	7.34058e-05
ENSGALG00000009052	LBH	protein_coding	3	7979475	7990141	-	10.07	14	1.40158	Up	0.999926	7.38902e-05
ENSGALG00000015599	SOHO-1	protein_coding	4	80966340	80969431	-	0.12	0.54	4.44707	Up	0.999923	7.66873e-05
ENSGALG00000005845	.	protein_coding	11	17424760	17461135	-	77.37	57.53	1.33593	Down	0.999922	7.79411e-05
ENSGALG00000026932	U1	snRNA	3	104134740	104134903	-	17.88	0	2221.7	Down	0.999918	8.22009e-05
ENSGALG00000023986	.	protein_coding	1	111201	113665	-	0.55	0.02	27.5922	Down	0.999916	8.44765e-05
ENSGALG00000000509	AIM1L	protein_coding	23	188096	199912	+	0.33	0.67	2.0346	Up	0.999913	8.7466e-05
ENSGALG00000012613	FBP1	protein_coding	Z	41305320	41316628	-	0.03	0.3	9.07712	Up	0.999908	9.23657e-05
ENSGALG00000008148	MYBPC3	protein_coding	5	22280278	22337792	+	0.19	0.03	7.13492	Down	0.999902	9.8311e-05
ENSGALG00000008060	PRKAR2B	protein_coding	1	14328390	14346800	+	17.68	11.46	1.53627	Down	0.999893	0.000106542
ENSGALG00000005725	CSF1R	protein_coding	13	12594407	12611465	+	0.15	0	2175.11	Down	0.999887	0.000113459
ENSGALG00000014202	GABRA4	protein_coding	4	66540864	66576459	+	0.42	0.03	15.4666	Down	0.999886	0.000114066
ENSGALG00000028210	.	protein_coding	19	5796768	5797914	+	0	0.96	2222.6	Up	0.999869	0.000130966
ENSGALG00000003149	ITPR3	protein_coding	26	4560707	4598750	-	2.26	3.18	1.41937	Up	0.999866	0.000133713
ENSGALG00000002744	PCDH15	protein_coding	6	5764830	6063170	+	0.56	0.17	2.72033	Down	0.999861	0.000138673
ENSGALG00000002098	GRIK3	protein_coding	23	3805041	3874419	+	2.35	3.75	1.60904	Up	0.99985	0.000149952
ENSGALG00000023406	.	protein_coding	6	31560638	31561609	-	24.38	15.5	1.57284	Down	0.999836	0.000164273
ENSGALG00000008661	CYR61	protein_coding	8	15135794	15137430	-	40.86	29.4	1.38275	Down	0.999834	0.000166161
ENSGALG00000001706	GABRG2	protein_coding	13	6399216	6470747	-	0.98	0.47	2.08192	Down	0.999829	0.000170669
ENSGALG00000015180	PSAT1	protein_coding	Z	37821951	37840565	+	28.75	21.63	1.31744	Down	0.999827	0.000172952
ENSGALG00000003323	OSGIN1	protein_coding	11	2590160	2594660	-	0.1	0.68	6.67727	Up	0.999786	0.000214451
ENSGALG00000016795	TGFBRAP1	protein_coding	1	134450449	134476912	-	7.13	4.79	1.47621	Down	0.999785	0.000214563
ENSGALG00000026484	RUNX2	protein_coding	3	108988860	109073478	+	0.18	0.03	5.75491	Down	0.999768	0.000232165
ENSGALG00000010148	PTPRR	protein_coding	1	35865662	36009723	-	0.66	0.24	2.70731	Down	0.999767	0.000232686
ENSGALG00000000745	SLC26A9	protein_coding	26	2265411	2276771	-	0.5	1.2	2.41787	Up	0.999753	0.000247075
ENSGALG00000010825	AGR2	protein_coding	2	28695781	28700020	-	0.1	0.87	8.61175	Up	0.999727	0.000273326
ENSGALG00000011970	CHADL	protein_coding	1	49611935	49615544	+	1.35	2.39	1.78397	Up	0.999714	0.000285838
ENSGALG00000004158	GPT2	protein_coding	11	7219526	7234742	-	8.86	6.39	1.37457	Down	0.999708	0.000291773
ENSGALG00000018384	.	Mt_rRNA	MT	2346	3966	+	5517.9	7223.3	1.31772	Up	0.999699	0.000300713
ENSGALG00000015084	IGSF11	protein_coding	1	80278967	80367961	+	5.33	3.7	1.42813	Down	0.999697	0.000303102
ENSGALG00000009626	THBS1	protein_coding	5	28899075	28914708	-	38.75	29.39	1.30678	Down	0.999684	0.000316224
ENSGALG00000007895	LDLRAD3	protein_coding	5	18566514	18666428	+	35.64	25.62	1.38412	Down	0.999677	0.000323126
ENSGALG00000017714	FHAD1	protein_coding	21	4931027	4938907	-	6.54	4.33	1.49681	Down	0.999673	0.00032745
ENSGALG00000006346	JSC	protein_coding	13	14654459	14662648	+	4.3	6.39	1.49889	Up	0.99967	0.000330285
ENSGALG00000008780	CTBS	protein_coding	8	15487843	15493527	+	0.75	2.09	2.79842	Up	0.999661	0.000338556
ENSGALG00000027617	.	protein_coding	9	17089500	17208056	-	0.13	0.41	3.26446	Up	0.999643	0.000356644
ENSGALG00000016464	VSNL1	protein_coding	3	99739837	99814889	+	2.4	0.6	3.99941	Down	0.999616	0.000384029
ENSGALG00000011577	CNTNAP5	protein_coding	7	23919267	24182349	-	1.46	0.83	1.74735	Down	0.999494	0.000505761
ENSGALG00000026763	.	protein_coding	22	2448492	2459258	+	1.8	0.84	2.11492	Down	0.999468	0.000531822
ENSGALG00000025736	.	protein_coding	W	4704	10272	-	0.08	0.28	3.52326	Up	0.999461	0.000539311
ENSGALG00000027684	TUBB6	protein_coding	2	97121786	97131304	-	3.98	5.7	1.44277	Up	0.999438	0.000562215
ENSGALG00000005347	ADAMTS18	protein_coding	11	13255162	13323250	-	9.12	6.61	1.36695	Down	0.999381	0.000619423
ENSGALG00000002909	CTGF	protein_coding	3	56638964	56641934	+	66.85	50.89	1.30376	Down	0.999292	0.000707529
ENSGALG00000026453	RMST_9	misc_RNA	1	46150801	46150993	+	20.63	4.49	4.81926	Down	0.999269	0.000730791
ENSGALG00000017190	CEP126	protein_coding	1	182006300	182042998	-	0.37	0.78	2.13039	Up	0.999257	0.000742635
ENSGALG00000015940	TMEM67	protein_coding	2	125632568	125659384	+	13.55	9.84	1.36503	Down	0.999255	0.000745461
ENSGALG00000009207	TRIM2	protein_coding	4	19316594	19349626	+	22.92	16.96	1.34169	Down	0.999246	0.000754008
ENSGALG00000005348	RBBP8NL	protein_coding	20	8309311	8320262	-	0.17	0.55	3.17968	Up	0.999237	0.000762715
ENSGALG00000002555	RET	protein_coding	6	4283164	4363396	-	4.42	6.31	1.40131	Up	0.999214	0.000786022
ENSGALG00000011274	DCN	protein_coding	1	43894096	43932320	-	1.15	2.7	2.35163	Up	0.999117	0.000883429
ENSGALG00000001220	HERPUD1	protein_coding	11	613334	617879	+	43.3	32.15	1.33915	Down	0.999116	0.000884022
ENSGALG00000005990	MGLL	protein_coding	12	9598736	9655915	+	0.26	0.58	2.23229	Up	0.999023	0.000977404
ENSGALG00000007780	EIF4E3	protein_coding	12	16254198	16269708	-	11.19	7.84	1.41606	Down	0.999002	0.00099807
ENSGALG00000028622	PEAR1	protein_coding	25	404204	413641	-	1.5	2.36	1.58909	Up	0.998978	0.00102172
ENSGALG00000003193	CRABP-I	protein_coding	10	3197350	3210246	-	149.02	193.29	1.30104	Up	0.998923	0.00107732
ENSGALG00000009129	DLX5	protein_coding	2	24580154	24582822	-	14.17	19.33	1.37307	Up	0.99888	0.00111995
ENSGALG00000005576	ATP2C2	protein_coding	11	16206990	16228859	+	0.06	0.33	5.59159	Up	0.99874	0.00125995
ENSGALG00000028278	.	protein_coding	5	47254052	47256049	-	0.1	0.52	5.07809	Up	0.998722	0.0012776
ENSGALG00000004096	CHRNA7	protein_coding	10	6156717	6199170	-	0.12	0.35	2.8674	Up	0.998721	0.00127916
ENSGALG00000006804	ODF2L	protein_coding	8	14932436	14952372	+	1.08	0.49	2.19616	Down	0.99868	0.00132048
ENSGALG00000006482	FAH	protein_coding	10	12059480	12070953	-	3.6	5.47	1.52888	Up	0.998635	0.00136452
ENSGALG00000012194	CCDC34	protein_coding	5	3627318	3645623	-	10.37	16.13	1.55841	Up	0.998595	0.00140503
ENSGALG00000000317	NEFM	protein_coding	22	953202	957709	-	22.64	29.32	1.30574	Up	0.99846	0.00153964
ENSGALG00000027578	ATP6V0E1	protein_coding	13	8477223	8481039	+	10.35	68.2	6.05628	Up	0.998382	0.00161836
ENSGALG00000003807	GPN3	protein_coding	15	5270289	5274279	+	37.62	49.49	1.32282	Up	0.998345	0.00165515
ENSGALG00000020788	CCDC141	protein_coding	7	14582883	14641810	+	10.48	13.57	1.30673	Up	0.998288	0.00171231
ENSGALG00000004917	DOC2B	protein_coding	19	6999880	7048320	+	2.15	1.22	1.74717	Down	0.998189	0.00181103
ENSGALG00000007508	HPSE2	protein_coding	6	21711624	21788394	+	1.24	0.47	2.58979	Down	0.998077	0.00192257
ENSGALG00000004046	LARP6	protein_coding	10	5747497	5754751	-	19.25	14.12	1.35443	Down	0.998061	0.00193943
ENSGALG00000001094	ADGRD2	protein_coding	17	9403856	9424535	+	49.61	38.2	1.28787	Down	0.997881	0.00211936
ENSGALG00000003228	C26H6ORF130	protein_coding	26	4657007	4660254	-	22.74	30.03	1.32991	Up	0.997834	0.0021663
ENSGALG00000009884	SYT14	protein_coding	3	22069417	22144928	-	3.79	2.22	1.69434	Down	0.997808	0.00219157
ENSGALG00000006192	USH1C	protein_coding	5	11334156	11377576	-	2.08	1.18	1.75805	Down	0.997806	0.00219431
ENSGALG00000013073	UPP1	protein_coding	2	79901608	79911905	+	0.09	0.36	4.23801	Up	0.997787	0.00221295
ENSGALG00000008353	MAGI2	protein_coding	1	11930694	12230824	+	3.63	2.59	1.38805	Down	0.997704	0.00229567
ENSGALG00000010870	JUN	protein_coding	8	25267213	25268157	-	100.22	76.6	1.30302	Down	0.997678	0.00232175
ENSGALG00000006379	SHH	protein_coding	2	8080091	8089855	-	6.58	4.19	1.55828	Down	0.997671	0.00232886
ENSGALG00000012313	.	protein_coding	1	50991976	50992548	-	6.02	10.99	1.82349	Up	0.997662	0.00233844
ENSGALG00000015556	AFAP1	protein_coding	4	80111131	80222324	-	17.61	12.26	1.30769	Down	0.997642	0.00235818
ENSGALG00000001688	SEPT5	protein_coding	15	762964	772314	+	25.09	19.24	1.29274	Down	0.997619	0.00238051
ENSGALG00000012173	LGALS3	protein_coding	5	56155603	56157659	-	0.1	0.95	9.30314	Up	0.997522	0.00247755
ENSGALG00000028317	.	protein_coding	24	4026988	4028016	-	0.71	0.07	9.6167	Down	0.997518	0.00248161
ENSGALG00000026366	TTN	protein_coding	7	14695977	14885623	+	0.03	0.06	1.74152	Up	0.997485	0.0025149
ENSGALG00000012027	SPON1	protein_coding	5	5838066	6002800	-	45.99	35.57	1.28167	Down	0.99746	0.00254025
ENSGALG00000016581	TCEANC	protein_coding	1	122440983	122442062	-	4.74	7.68	1.63024	Up	0.997341	0.0026588
ENSGALG00000008326	.	protein_coding	4	14122936	14147078	+	0.1	0.56	5.90103	Up	0.997338	0.00266178
ENSGALG00000028582	LMO2	protein_coding	5	17708714	17717820	-	2.26	3.34	1.49168	Up	0.997278	0.0027218
ENSGALG00000001896	NTNG1	protein_coding	8	822750	960453	+	3.06	4.81	1.58563	Up	0.997191	0.00280894
ENSGALG00000016412	MBOAT2	protein_coding	3	95513204	95603900	-	12.43	9.09	1.35591	Down	0.997139	0.00286074
ENSGALG00000028417	H2A-VIII	protein_coding	1	47924629	47925018	+	0	1.65	1757.03	Up	0.997022	0.0029782
ENSGALG00000010540	TTC39A	protein_coding	8	22914258	22948105	-	0.49	0.97	2.00643	Up	0.996993	0.00300706
ENSGALG00000003737	TOX3	protein_coding	11	4752569	4824785	+	33.17	24.99	1.31879	Down	0.996657	0.00334295
ENSGALG00000010098	SLC6A9	protein_coding	8	19282383	19293175	-	20.6	15.37	1.33001	Down	0.996462	0.00353788
ENSGALG00000015489	FAXC	protein_coding	3	70939965	70956222	+	22.85	16.67	1.36285	Down	0.996308	0.00369179
ENSGALG00000015847	PRSS35	protein_coding	3	77130273	77137465	-	24.36	18.23	1.32738	Down	0.996121	0.0038789
ENSGALG00000008635	.	protein_coding	1	20126933	20130565	-	0.09	0.67	7.44833	Up	0.996059	0.00394063
ENSGALG00000008263	FAR-1	protein_coding	12	17814860	18073537	+	1.65	1.07	1.52957	Down	0.99592	0.00408017
ENSGALG00000010290	VEGFA	protein_coding	3	30013851	30033731	-	11.81	8.02	1.46349	Down	0.99585	0.00414996
ENSGALG00000028130	KIAA1644	protein_coding	1	69422920	69502176	-	1.27	0.78	1.61843	Down	0.995778	0.00422156
ENSGALG00000027917	MRPL53	protein_coding	2	121136050	121143301	+	12.11	15.62	1.30073	Up	0.995674	0.004326
ENSGALG00000017279	.	protein_coding	1	73761432	73763327	+	3.19	1.85	1.71934	Down	0.995603	0.00439727
ENSGALG00000016912	EDNRB	protein_coding	1	153125273	153143030	+	4.71	6.24	1.33675	Up	0.99535	0.00464952
ENSGALG00000011283	ZNF385D	protein_coding	2	36832212	36992407	-	2.53	3.49	1.38917	Up	0.995297	0.00470258
ENSGALG00000019233	.	protein_coding	1	82533508	82548223	-	1.01	0.17	5.88661	Down	0.995119	0.00488125
ENSGALG00000012660	KIAA0319	protein_coding	2	57853040	57890099	+	0.79	1.37	1.76313	Up	0.994834	0.00516632
ENSGALG00000004657	FBXO2	protein_coding	21	5667616	5670436	+	1.11	2.74	2.47867	Up	0.994807	0.0051927
ENSGALG00000012812	SVOPL	protein_coding	1	56510668	56527880	+	0.02	0.31	20.3389	Up	0.994745	0.00525477
ENSGALG00000008519	NR2C2	protein_coding	12	19731468	19749157	-	16.37	12.05	1.34902	Down	0.994668	0.00533191
ENSGALG00000007570	.	protein_coding	4	11396597	11408463	-	0.43	0.81	1.92346	Up	0.994666	0.00533422
ENSGALG00000016909	NDFIP2	protein_coding	1	152236343	152277089	-	48.75	36.41	1.33437	Down	0.99462	0.00537955
ENSGALG00000016298	ADCY8	protein_coding	2	140457600	140575805	-	0.26	0.61	2.34353	Up	0.994492	0.00550797
ENSGALG00000016228	NYX	protein_coding	1	111334091	111336368	-	0.26	0.93	3.59687	Up	0.994122	0.00587781
ENSGALG00000002955	ADAMTSL2	protein_coding	17	6972901	6991273	+	10.25	7.54	1.34864	Down	0.994037	0.00596262
ENSGALG00000006805	.	protein_coding	9	11035309	11044835	-	2.29	3.5	1.53866	Up	0.994028	0.0059715
ENSGALG00000011998	SEC24D	protein_coding	4	54343365	54387579	+	6.17	4.36	1.40348	Down	0.993807	0.00619266
ENSGALG00000028047	RHOV	protein_coding	5	23569204	23575558	-	2.81	1.79	1.555	Down	0.99369	0.00631046
ENSGALG00000001369	.	protein_coding	26	3092512	3095075	+	0	0.31	1643.05	Up	0.993608	0.00639239
ENSGALG00000015442	FSD1L	protein_coding	Z	54832501	54860934	+	4.71	7.02	1.49909	Up	0.993383	0.00661736
ENSGALG00000003657	UNC119	protein_coding	19	5721553	5730117	-	29.9	21.31	1.40004	Down	0.99314	0.00685968
ENSGALG00000004118	STOX1	protein_coding	6	10363679	10367450	+	10.93	7.98	1.35935	Down	0.993113	0.00688691
ENSGALG00000011040	SCN3A	protein_coding	7	19411316	19468431	+	0.09	0.01	6.41346	Down	0.99302	0.00697982
ENSGALG00000016320	FBXO9	protein_coding	3	87729801	87747291	-	41.04	61.43	1.49563	Up	0.991126	0.00887415
ENSGALG00000017053	SPG20	protein_coding	1	171922102	171931316	+	3.19	4.92	1.55359	Up	0.992769	0.00723068
ENSGALG00000010322	JDP2	protein_coding	5	37546189	37550495	+	18.72	12.01	1.55982	Down	0.992734	0.00726614
ENSGALG00000025730	RIPPLY3	protein_coding	1	106360956	106367003	+	0.75	1.77	2.38122	Up	0.992693	0.00730666
ENSGALG00000027152	.	protein_coding	18	7131555	7188179	+	0.3	0.58	1.97245	Up	0.992643	0.00735704
ENSGALG00000009861	RD3	protein_coding	3	21572516	21591500	+	6.14	3.54	1.72948	Down	0.99255	0.00745039
ENSGALG00000000314	NEFL	protein_coding	22	944238	949102	+	11.82	15.69	1.33737	Up	0.992471	0.00752898
ENSGALG00000023142	EP3	protein_coding	8	27999302	28010900	-	2.41	3.36	1.40498	Up	0.991714	0.00828566
ENSGALG00000025856	.	protein_coding	15	5827188	5827556	-	3.24	0	1553.94	Down	0.99164	0.00836011
ENSGALG00000013515	SLC4A5	protein_coding	22	2840728	2865827	-	0.1	0	1553.94	Down	0.99164	0.00836011
ENSGALG00000016570	.	protein_coding	3	104725198	104736793	+	22.19	28.93	1.3123	Up	0.991235	0.00876464
ENSGALG00000005401	WNT9a	protein_coding	2	2573612	2624503	+	3.85	2.11	1.81378	Down	0.99114	0.0088603
ENSGALG00000001252	CREB3L3	protein_coding	28	2552151	2556153	-	0.66	0.15	4.52144	Down	0.990949	0.009051
ENSGALG00000004221	IL22RA1	protein_coding	23	5614425	5622751	-	0.88	0.36	2.43293	Down	0.990929	0.00907127
ENSGALG00000008497	SLC38A2	protein_coding	1	30927998	30943097	-	40.58	31.79	1.26669	Down	0.990439	0.00956145
ENSGALG00000016954	RGCC	protein_coding	1	165264942	165276995	+	58.47	73.94	1.27327	Up	0.99006	0.00993961
ENSGALG00000017155	C11orf87	protein_coding	1	179144082	179145085	-	5.79	3.01	1.91858	Down	0.989708	0.0102922
ENSGALG00000011792	.	protein_coding	4	51120507	51159534	-	0.53	1.34	2.54967	Up	0.989075	0.0109249
ENSGALG00000009523	CNTN1	protein_coding	1	28777011	28942648	+	0.5	0.24	2.05704	Down	0.989051	0.0109493
ENSGALG00000018639	Smad7a	protein_coding	Z	1242944	1267970	+	15.23	11.19	1.35143	Down	0.988971	0.0110292
ENSGALG00000012045	SLC12A8	protein_coding	7	27488963	27531707	-	0.03	0.22	6.98296	Up	0.988831	0.0111691
ENSGALG00000010000	PRKCE	protein_coding	3	25576043	25856010	+	7.45	5.34	1.38466	Down	0.988786	0.0112139
ENSGALG00000013642	KAZN	protein_coding	21	4965242	4973503	-	17.26	12.35	1.39093	Down	0.988584	0.0114164
ENSGALG00000013621	ATP6V1H	protein_coding	2	109964967	109989152	-	22.13	16.41	1.34094	Down	0.988524	0.011476
ENSGALG00000008589	GPR1	protein_coding	7	12068537	12069589	+	1.54	3.12	2.03686	Up	0.988203	0.0117971
ENSGALG00000017204	SESN3	protein_coding	1	184678727	184693135	+	2.8	4.44	1.59641	Up	0.988056	0.011944
ENSGALG00000015487	GJA5	protein_coding	1	91781764	91800664	-	0.15	0.48	3.18189	Up	0.98753	0.0124704
ENSGALG00000012978	CDYL2	protein_coding	11	14761130	14784372	+	2.92	1.62	1.78967	Down	0.987376	0.0126238
ENSGALG00000002240	C3orf18	protein_coding	12	1732051	1738332	-	10.85	6.54	1.65641	Down	0.987007	0.0129925
ENSGALG00000016112	NOV	protein_coding	2	136064124	136069743	+	2.34	1.37	1.69438	Down	0.986242	0.0137582
ENSGALG00000016279	RAB23	protein_coding	3	86151529	86161601	+	23.32	16.88	1.37608	Down	0.98552	0.0144796
ENSGALG00000028485	.	protein_coding	5	28213860	28216513	-	2.59	0.82	3.15469	Down	0.98513	0.0148701
ENSGALG00000012277	MAFF	protein_coding	1	50832960	50835917	-	38.51	29.78	1.28395	Down	0.985123	0.0148766
ENSGALG00000027420	POPDC3	protein_coding	3	68255196	68259535	+	0.3	0.86	2.88695	Up	0.985	0.0150004
ENSGALG00000007042	CCDC40	protein_coding	18	9833448	9844239	-	6.64	4.83	1.36301	Down	0.984819	0.0151807
ENSGALG00000016138	DSCAM	protein_coding	1	107601010	107978889	-	0.13	0.31	2.35802	Up	0.983957	0.0160425
ENSGALG00000009973	SLC3A1	protein_coding	3	24827681	24841984	+	0.41	0.97	2.35802	Up	0.983957	0.0160425
ENSGALG00000009556	PRICKLE1	protein_coding	1	29596115	29655026	-	15.72	11.97	1.30233	Down	0.9835	0.0164996
ENSGALG00000016809	Edar	protein_coding	1	135819209	135882851	-	0.09	0	1450.41	Down	0.982976	0.0170242
ENSGALG00000028483	NKX2-8	protein_coding	5	35952997	35955492	-	12.5	9.01	1.3778	Down	0.982774	0.0172261
ENSGALG00000010635	.	protein_coding	3	33173349	33182377	+	0.02	0.31	18.4908	Up	0.982677	0.017323
ENSGALG00000011696	JAG2	protein_coding	5	52023888	52086423	-	4.81	6.21	1.30161	Up	0.982436	0.0175636
ENSGALG00000013480	MTHFD2	protein_coding	22	2831856	2838321	+	56.6	44.19	1.27236	Down	0.982433	0.0175669
ENSGALG00000002109	KCTD19	protein_coding	11	1223848	1237337	+	0.15	0.01	19.1054	Down	0.982145	0.0178554
ENSGALG00000008462	CDK3	protein_coding	18	4549711	4554147	-	0.43	0.04	11.2014	Down	0.981605	0.0183949
ENSGALG00000006352	CH25H	protein_coding	6	18874848	18875672	-	0.72	0.06	11.2014	Down	0.981605	0.0183949
ENSGALG00000016359	FBXO25	protein_coding	3	91251454	91281207	-	2.01	2.95	1.48081	Up	0.981599	0.0184011
ENSGALG00000029138	.	protein_coding	25	1905556	1913883	+	11.78	8.84	1.32153	Down	0.98156	0.0184402
ENSGALG00000004596	AR	protein_coding	4	429900	473927	+	2.89	2.02	1.41529	Down	0.981489	0.0185106
ENSGALG00000006375	TM4SF19	protein_coding	9	4249813	4251775	+	0.18	1.22	6.75027	Up	0.981365	0.0186353
ENSGALG00000020554	ADAMTSL1	protein_coding	Z	32976702	33409919	+	1.49	2.01	1.35568	Up	0.981193	0.0188072
ENSGALG00000004087	THSD4	protein_coding	10	5850094	6086027	+	15.38	11.79	1.29385	Down	0.980689	0.0193112
ENSGALG00000017166	RAB39A	protein_coding	1	179650387	179662213	-	3.81	1.17	3.28099	Down	0.980656	0.0193438
ENSGALG00000001900	PHF24	protein_coding	Z	8359919	8368975	+	0.1	0.36	3.51478	Up	0.980392	0.0196076
ENSGALG00000003557	PAOX	protein_coding	6	8918495	8922422	-	4.34	2.68	1.6077	Down	0.980017	0.019983
ENSGALG00000016086	EGR4	protein_coding	4	89193871	89196259	+	0.94	0.39	2.38144	Down	0.97915	0.0208501
ENSGALG00000006942	PIK3IP1	protein_coding	15	9045929	9052604	+	69.81	55.05	1.25861	Down	0.978811	0.0211891
ENSGALG00000006048	FAM64A	protein_coding	19	9882255	9890764	-	7.26	9.66	1.34086	Up	0.978795	0.021205
ENSGALG00000017208	AMOTL1	protein_coding	1	184760239	184800314	-	1.9	2.97	1.57374	Up	0.978779	0.0212213
ENSGALG00000028275	C16ORF61	protein_coding	11	14824345	14833751	-	9	12.48	1.39547	Up	0.97873	0.0212701
ENSGALG00000004858	FICD	protein_coding	15	6496565	6498936	+	9.98	7.05	1.40574	Down	0.978588	0.0214119
ENSGALG00000009078	GALNT14	protein_coding	3	7664770	7733883	+	0.13	0.31	2.33211	Up	0.978462	0.0215384
ENSGALG00000004116	TRPM8	protein_coding	7	5508762	5538667	+	0.05	0.24	4.79299	Up	0.978227	0.021773
ENSGALG00000005102	CDH4	protein_coding	20	7702268	8001028	+	9.14	7.09	1.27756	Down	0.978203	0.0217967
ENSGALG00000002461	MMP17	protein_coding	15	2711273	2726169	-	114.84	90.89	1.25395	Down	0.977214	0.0227861
ENSGALG00000010417	.	protein_coding	8	20517455	20527586	-	0	0.17	1449.87	Up	0.976895	0.0231049
ENSGALG00000014650	POLR3G	protein_coding	Z	59520651	59534206	-	0	0.65	1449.87	Up	0.976895	0.0231049
ENSGALG00000014232	RIBC2	protein_coding	1	70569531	70584392	+	0	0.14	1449.87	Up	0.976895	0.0231049
ENSGALG00000016455	.	protein_coding	3	96906122	96965158	+	76.56	60.54	1.25325	Down	0.976497	0.0235031
ENSGALG00000007292	RNF14	protein_coding	13	16624523	16626069	+	4.82	8.2	1.70495	Up	0.976467	0.023533
ENSGALG00000015669	PTBP3	protein_coding	Z	65896892	65938677	+	1.86	3.1	1.67932	Up	0.976222	0.0237776
ENSGALG00000027901	THRSP	protein_coding	1	192066183	192066590	-	0	1.26	1442.14	Up	0.975689	0.0243109
ENSGALG00000014857	SEPP1	protein_coding	Z	13448488	13455542	-	11.44	7.23	1.57889	Down	0.97537	0.0246298
ENSGALG00000010208	CAPS2	protein_coding	1	37663436	37692817	-	0.85	0.29	2.94651	Down	0.975172	0.0248283
ENSGALG00000007211	CDH22	protein_coding	20	10990502	11029175	-	0.91	1.34	1.47836	Up	0.975029	0.0249707
ENSGALG00000012593	SLC28A3	protein_coding	Z	40020752	40067183	-	0.08	0.01	8.19251	Down	0.973073	0.0269266
ENSGALG00000013131	C18orf21	protein_coding	2	83582748	83588325	-	46.32	60.53	1.30875	Up	0.973069	0.0269312
ENSGALG00000008959	EXD3	protein_coding	17	659612	845645	-	8.64	6.44	1.32935	Down	0.972665	0.0273346
ENSGALG00000028221	.	protein_coding	8	19926774	19930717	-	5.57	7.98	1.4424	Up	0.972076	0.0279238
ENSGALG00000004033	GALNT10	protein_coding	13	11480381	11556635	-	10.58	7.75	1.35525	Down	0.971464	0.0285358
ENSGALG00000002028	GPRC5B	protein_coding	14	14687364	14697992	+	11.66	8.96	1.28989	Down	0.971044	0.028956
ENSGALG00000003546	FMOD	protein_coding	26	5167693	5174255	-	0.6	0.23	2.63769	Down	0.970715	0.0292849
ENSGALG00000007253	IL1RAP	protein_coding	9	13337288	13367409	-	2.59	4.27	1.6578	Up	0.970702	0.0292979
ENSGALG00000007912	ATP9A	protein_coding	20	13454134	13507093	+	8.97	6.79	1.31133	Down	0.970292	0.0297082
ENSGALG00000018386	.	Mt_rRNA	MT	1297	2272	+	7051.8	8884.33	1.26524	Up	0.970104	0.0298956
ENSGALG00000008888	IL1RAPL2	protein_coding	4	16972376	17142642	+	0.86	0.34	2.50041	Down	0.969983	0.0300173
ENSGALG00000000054	OAT	protein_coding	6	31539142	31551526	-	59.61	46.5	1.25757	Down	0.969322	0.0306777
ENSGALG00000001371	.	protein_coding	18	2773029	2797359	+	27.66	36.12	1.31154	Up	0.968981	0.031019
ENSGALG00000017855	SNORA36	snoRNA	4	2098331	2098464	+	46.42	4.74	10.6682	Down	0.966186	0.033814
ENSGALG00000008136	C7H2ORF69	protein_coding	7	10507984	10511109	+	11.09	8.1	1.36012	Down	0.965672	0.0343283
ENSGALG00000004340	OCSTAMP	protein_coding	20	5883367	5893265	-	0.12	0	1346.88	Down	0.965625	0.0343746
ENSGALG00000010375	SLC30A2	protein_coding	23	3175917	3177631	+	0.31	0	1346.88	Down	0.965625	0.0343746
ENSGALG00000012517	SLC9A3	protein_coding	2	55844915	55876030	+	0.14	0	1346.88	Down	0.965625	0.0343746
ENSGALG00000017857	SNORA69	snoRNA	4	16464262	16464393	+	33.14	0	1346.88	Down	0.965625	0.0343746
ENSGALG00000013191	NDUFS6	protein_coding	2	86002617	86007620	+	97.26	124.96	1.28242	Up	0.964927	0.0350729
ENSGALG00000024295	.	protein_coding	23	3213948	3216350	+	124.18	160.81	1.28666	Up	0.964464	0.0355357
ENSGALG00000016145	RIPK4	protein_coding	1	108376953	108397821	-	1.9	1.2	1.56693	Down	0.963021	0.0369792
ENSGALG00000027677	DLX3	protein_coding	27	2989225	2994344	+	0.56	1.1	1.99909	Up	0.962293	0.0377071
ENSGALG00000007815	ANKK1	protein_coding	24	5769724	5780497	-	0.2	0.03	5.77797	Down	0.962	0.038
ENSGALG00000002198	FHOD1	protein_coding	11	1336785	1351404	+	7.47	9.57	1.29144	Up	0.961234	0.0387663
ENSGALG00000018733	.	pseudogene	3	3296282	3297536	+	5	3.1	1.60433	Down	0.961082	0.0389182
ENSGALG00000027374	KLF9	protein_coding	Z	34879466	34892504	-	3.29	1.97	1.66087	Down	0.959401	0.0405993
ENSGALG00000010125	CSGALNACT1	protein_coding	4	33528138	33541938	-	0.16	0.61	3.82252	Up	0.957954	0.0420459
ENSGALG00000010406	TMEM63C	protein_coding	5	38405303	38414575	+	2.64	3.83	1.46316	Up	0.95738	0.0426198
ENSGALG00000002260	CISH	protein_coding	12	1831238	1832110	-	0.52	1.75	3.37135	Up	0.957144	0.0428559
ENSGALG00000016324	GSTA3	protein_coding	3	87785842	87793876	+	0.44	1.47	3.37135	Up	0.957144	0.0428559
ENSGALG00000022557	cldn3	protein_coding	19	714995	715639	-	2.67	5.28	1.98039	Up	0.957007	0.0429931
ENSGALG00000027189	.	protein_coding	21	6521864	6524784	-	0.44	1.53	3.49669	Up	0.956805	0.0431953
ENSGALG00000016013	HTR7	protein_coding	4	88366228	88374898	-	0	0.16	1353.28	Up	0.956589	0.0434108
ENSGALG00000026598	NXNL2	protein_coding	Z	43127717	43128550	+	0	1.56	1353.28	Up	0.956589	0.0434108
ENSGALG00000016740	OCA2	protein_coding	1	130005140	130159850	+	0	0.1	1353.28	Up	0.956589	0.0434108
ENSGALG00000007667	GPR158	protein_coding	2	16372423	16557109	-	1.04	1.46	1.41655	Up	0.956444	0.043556
ENSGALG00000014930	ENC1	protein_coding	Z	24132638	24134407	+	20.64	15.8	1.29771	Down	0.955789	0.0442111
ENSGALG00000018565	C18orf32	protein_coding	Z	1083660	1084565	+	5.48	15.85	2.79809	Up	0.954914	0.0450857
ENSGALG00000016835	ATP11A	protein_coding	1	137110630	137228603	-	16.69	13.16	1.25707	Down	0.954133	0.045867
ENSGALG00000002632	CALCRL	protein_coding	7	1099279	1125855	+	10.67	7.65	1.3853	Down	0.953939	0.0460607
ENSGALG00000015734	ZC2HC1A	protein_coding	2	120046077	120067038	+	12.24	8.66	1.40593	Down	0.953828	0.046172
ENSGALG00000005718	BHLHE23	protein_coding	20	8837210	8837872	-	1.81	0.5	3.57054	Down	0.952933	0.0470674
ENSGALG00000015895	HTR1B	protein_coding	3	79492220	79493385	+	16.02	11.69	1.36308	Down	0.952113	0.0478867
ENSGALG00000026001	C9orf85	protein_coding	Z	35477711	35495731	+	12.38	15.9	1.29386	Up	0.95173	0.0482699
ENSGALG00000003551	PRELP	protein_coding	26	5204578	5209509	+	13.59	10.56	1.27688	Down	0.951081	0.0489193
ENSGALG00000010435	RASGRP3	protein_coding	3	30420675	30444025	-	7.81	5.8	1.33563	Down	0.950445	0.0495549
ENSGALG00000001844	ALKBH4	protein_coding	19	4152161	4154414	-	4.97	7.41	1.49867	Up	0.949833	0.0501672
ENSGALG00000019420	NSMCE2	protein_coding	2	138307230	138433695	+	14.46	19.45	1.3511	Up	0.948363	0.0516373
ENSGALG00000014014	LAMA2	protein_coding	3	57586334	57923906	-	0.51	0.31	1.61878	Down	0.94789	0.0521099
ENSGALG00000002740	MPP2	protein_coding	27	5192609	5198967	-	8.17	6	1.35292	Down	0.946822	0.0531782
ENSGALG00000026203	FAM174A	protein_coding	Z	50628588	50646259	-	9.38	11.78	1.26773	Up	0.9464	0.0535996
ENSGALG00000005366	NUDT7	protein_coding	11	13424046	13427036	+	20.27	26.32	1.30598	Up	0.946143	0.053857
ENSGALG00000000982	CCDC27	protein_coding	21	935049	942588	-	2.53	1.82	1.38135	Down	0.94556	0.0544399
ENSGALG00000010551	CDC42EP3	protein_coding	3	31128989	31129744	-	13.95	9.47	1.47072	Down	0.945269	0.0547308
ENSGALG00000014914	SNX18	protein_coding	Z	16311846	16329239	+	13.37	10.02	1.32589	Down	0.945169	0.0548309
ENSGALG00000024369	.	protein_coding	9	3031933	3033636	+	0.05	0.85	16.6427	Up	0.94484	0.0551598
ENSGALG00000009270	HOXD10	protein_coding	7	15804061	15806437	-	20.54	15.17	1.34808	Down	0.9447	0.0552997
ENSGALG00000002224	C1orf53	protein_coding	8	2287491	2289818	-	1.13	3.45	3.03098	Up	0.943615	0.0563854
ENSGALG00000016377	PXDN	protein_coding	3	92498869	92574721	-	54.55	43.57	1.24093	Down	0.943339	0.0566612
ENSGALG00000000894	APCDD1	protein_coding	2	98186705	98213801	+	16.3	12.52	1.29284	Down	0.943005	0.0569946
ENSGALG00000006719	GNAZ	protein_coding	15	8701230	8728679	-	3.34	2.31	1.43463	Down	0.942802	0.0571979
ENSGALG00000008900	VTG1	protein_coding	8	17537065	17580564	+	0.22	0.08	2.55527	Down	0.941433	0.0585669
ENSGALG00000006104	ADAMTSL3	protein_coding	10	10980738	11157843	+	0.06	0.17	3.1086	Up	0.941209	0.0587914
ENSGALG00000008354	HARBI1	protein_coding	5	22803305	22806320	+	13.12	9.65	1.35223	Down	0.940687	0.0593131
ENSGALG00000027896	.	protein_coding	1	54456461	54481638	+	7.9	6.1	1.28226	Down	0.939101	0.060899
ENSGALG00000028418	.	protein_coding	18	9409166	9411064	-	0.12	0.47	3.93613	Up	0.939018	0.0609821
ENSGALG00000010431	TM4SF18	protein_coding	9	23350177	23356182	+	4.45	6.35	1.43559	Up	0.938395	0.0616055
ENSGALG00000006087	GPC3	protein_coding	4	3824471	3937271	-	4.91	3.31	1.47015	Down	0.937613	0.0623874
ENSGALG00000012941	CDH12	protein_coding	2	73046218	73413333	+	0.08	0.02	5.56404	Down	0.936329	0.0636706
ENSGALG00000010122	SH2D4A	protein_coding	4	33513178	33525476	+	0.26	0.05	5.56404	Down	0.936329	0.0636706
ENSGALG00000012997	DNAH5	protein_coding	2	76596236	76706986	+	1.94	1.47	1.30671	Down	0.936174	0.0638263
ENSGALG00000000177	KLF3	protein_coding	4	69141181	69164821	-	3.88	2.87	1.33936	Down	0.93576	0.0642396
ENSGALG00000022749	.	protein_coding	1	145645684	145647112	-	2.06	0.75	2.75526	Down	0.934687	0.0653126
ENSGALG00000000113	ZMAT3	protein_coding	9	17052618	17062023	+	9.32	6.76	1.3693	Down	0.933509	0.0664905
ENSGALG00000027440	COX20	protein_coding	3	34039072	34043740	-	17.22	21.81	1.27618	Up	0.932841	0.0671593
ENSGALG00000009640	CHRM5	protein_coding	5	29347656	29349242	-	0.19	0	1243.35	Down	0.931783	0.0682166
ENSGALG00000004903	CHST8	protein_coding	11	10016612	10144234	+	0.23	0	1243.35	Down	0.931783	0.0682166
ENSGALG00000011582	SLC17A8	protein_coding	1	47112357	47141991	+	0.05	0	1243.35	Down	0.931783	0.0682166
ENSGALG00000016001	.	protein_coding	4	88204602	88210903	-	0.3	0.78	2.59547	Up	0.930742	0.0692575
ENSGALG00000016635	MXRA5	protein_coding	1	127679910	127698770	+	1.26	0.89	1.40514	Down	0.92977	0.0702301
ENSGALG00000004043	NBL1	protein_coding	21	4764694	4774114	+	10.27	13.44	1.31708	Up	0.928405	0.0715954
ENSGALG00000016147	ZBTB21	protein_coding	1	108510283	108513456	-	20.09	15.82	1.25992	Down	0.92796	0.0720402
ENSGALG00000016262	XK	protein_coding	1	112524771	112542156	-	0.48	0.83	1.74927	Up	0.92671	0.0732899
ENSGALG00000014042	SSPN	protein_coding	1	67763011	67782281	+	0.07	0.31	4.81429	Up	0.926519	0.0734811
ENSGALG00000025959	MKRN2OS	protein_coding	12	4926027	4929674	-	6.58	10.51	1.59745	Up	0.925464	0.0745356
ENSGALG00000028322	.	protein_coding	4	30660243	30661052	-	30.37	22.79	1.32826	Down	0.925429	0.0745707
ENSGALG00000005792	ABCG2	protein_coding	6	17103311	17116408	+	1.87	1.07	1.72797	Down	0.92138	0.0786199
ENSGALG00000016176	ADGRB3	protein_coding	3	82664538	83111962	-	0.32	0.59	1.8392	Up	0.921079	0.0789208
ENSGALG00000016364	FAM150B	protein_coding	3	91537818	91550506	-	0.96	0.27	3.60278	Down	0.920481	0.0795187
ENSGALG00000016055	KCNJ15	protein_coding	1	106882440	106907061	+	0.3	0.75	2.49983	Up	0.920351	0.0796488
ENSGALG00000000984	.	protein_coding	19	401448	406341	-	0	0.41	1256.69	Up	0.919865	0.0801351
ENSGALG00000005960	.	protein_coding	15	7960783	7962157	-	0	0.56	1256.69	Up	0.919865	0.0801351
ENSGALG00000022875	.	protein_coding	2	97952712	97956997	-	0	0.2	1256.69	Up	0.919865	0.0801351
ENSGALG00000026914	DOK3	protein_coding	13	9506210	9508719	-	0	0.25	1256.69	Up	0.919865	0.0801351
ENSGALG00000008608	FETUB	protein_coding	9	15620750	15629885	+	0	0.09	1256.69	Up	0.919865	0.0801351
ENSGALG00000008702	OVOL2	protein_coding	3	14797100	14802553	+	0	0.38	1256.69	Up	0.919865	0.0801351
ENSGALG00000027357	PTGES	protein_coding	17	5676177	5679429	-	0	0.26	1256.69	Up	0.919865	0.0801351
ENSGALG00000019797	PTH3R	protein_coding	27	2822027	2826383	-	0	0.19	1256.69	Up	0.919865	0.0801351
ENSGALG00000004778	SLC47A2	protein_coding	19	6854633	6859797	-	0	0.17	1256.69	Up	0.919865	0.0801351
ENSGALG00000013045	TUBAT	protein_coding	1	62191906	62196629	+	0	0.18	1256.69	Up	0.919865	0.0801351
ENSGALG00000014938	ABHD3	protein_coding	2	102106447	102127328	-	0.81	0.33	2.44935	Down	0.918944	0.0810564
ENSGALG00000010402	HPGDS	protein_coding	4	36621105	36636068	-	0.23	1.01	4.39369	Up	0.918487	0.0815126
ENSGALG00000005644	MYO1G	protein_coding	2	4038249	4047178	+	0.15	0.02	7.48042	Down	0.917455	0.0825452
ENSGALG00000000558	SLC1A6	protein_coding	28	701484	724473	-	0.27	0.04	7.48042	Down	0.917455	0.0825452
ENSGALG00000002704	AFAP1L1	protein_coding	13	7864573	7883261	-	0.75	1.22	1.62516	Up	0.91583	0.0841697
ENSGALG00000012181	RRH	protein_coding	4	57708911	57722892	-	1.41	2.05	1.46334	Up	0.915621	0.0843788
ENSGALG00000000451	MEIG1	protein_coding	1	7339036	7344816	+	0.61	1.64	2.70484	Up	0.913296	0.0867044
ENSGALG00000004199	TMEM184A	protein_coding	14	2611418	2615264	-	0.85	1.79	2.11603	Up	0.912972	0.0870283
ENSGALG00000014829	RSPO3	protein_coding	3	58726123	58785427	-	8.25	10.88	1.32839	Up	0.912264	0.087736
ENSGALG00000013155	.	protein_coding	2	85461255	85635911	+	19.32	14.56	1.31973	Down	0.911912	0.0880879
ENSGALG00000003200	KCNQ4	protein_coding	23	4901524	4907272	+	0.43	0.97	2.26142	Up	0.910933	0.089067
ENSGALG00000004310	TTYH3	protein_coding	14	3242659	3274038	-	46.58	36.91	1.2538	Down	0.910773	0.0892274
ENSGALG00000015348	ALCAM	protein_coding	1	85893284	86010821	+	2.76	3.67	1.33899	Up	0.910168	0.0898315
ENSGALG00000004631	DRAXIN	protein_coding	21	5645770	5657774	-	25.5	31.83	1.2572	Up	0.908317	0.0916827
ENSGALG00000013149	MOCOS	protein_coding	2	84812789	85025689	-	0.34	0.14	2.46067	Down	0.904595	0.0954053
ENSGALG00000012964	ANKH	protein_coding	2	76201670	76237846	+	32.08	25.15	1.26774	Down	0.903952	0.0960483
ENSGALG00000028320	.	protein_coding	13	89860	100271	-	8.71	6.8	1.26884	Down	0.903596	0.0964043
ENSGALG00000023937	CMC4	protein_coding	4	2156282	2160713	-	6.51	3.52	1.8526	Down	0.902933	0.0970668
ENSGALG00000008615	LTK	protein_coding	5	24001724	24083155	-	3.21	4.21	1.32582	Up	0.900514	0.0994859
ENSGALG00000016919	IRG1	protein_coding	1	153686167	153693674	-	0.29	0.07	4.14925	Down	0.899437	0.100563
ENSGALG00000016661	BLK	protein_coding	3	106862804	106898321	+	1.04	0.54	1.91507	Down	0.899277	0.100723
ENSGALG00000016803	ST6GAL2	protein_coding	1	135007544	135053400	-	26.07	21.17	1.25944	Down	0.897516	0.102484
ENSGALG00000011581	KIF26A	protein_coding	5	50610382	50708576	+	12.62	10.07	1.24173	Down	0.896227	0.103773
ENSGALG00000009276	LRAT	protein_coding	4	19868514	19870899	+	0.58	1.16	2.02802	Up	0.892761	0.107239
ENSGALG00000024000	7.	protein_coding	9	11878868	11880012	+	0.42	0.04	9.60191	Down	0.892417	0.107583
ENSGALG00000011086	ACTA1	protein_coding	3	39337939	39339803	-	6.62	4.37	1.50589	Down	0.892184	0.107816
ENSGALG00000008347	ATG13	protein_coding	5	22781008	22797711	-	48.25	38.82	1.23218	Down	0.889078	0.110922
ENSGALG00000008100	RAPSN	protein_coding	5	22161202	22170398	+	0.27	0.77	2.91443	Up	0.888713	0.111287
ENSGALG00000011293	MRPL42	protein_coding	1	44744812	44751051	+	54.08	68.24	1.26521	Up	0.888547	0.111453
ENSGALG00000014085	TM7SF3	protein_coding	1	68151531	68167635	-	6.51	4.8	1.34743	Down	0.887702	0.112298
ENSGALG00000025939	.	protein_coding	5	24685929	24715811	-	0.06	0.27	4.65905	Up	0.887631	0.112369
ENSGALG00000006342	UEVLD	protein_coding	5	11958744	11968734	-	12.04	8.9	1.34479	Down	0.884584	0.115416
ENSGALG00000028156	.	protein_coding	5	27617305	27618351	-	0.39	0.02	15.9229	Down	0.88352	0.11648
ENSGALG00000019470	MSC	protein_coding	2	116915841	116918080	-	0.25	0.02	15.9229	Down	0.88352	0.11648
ENSGALG00000013138	TMEM245	protein_coding	2	84221677	84295762	-	12.37	9.68	1.26723	Down	0.883034	0.116966
ENSGALG00000005416	TTC39B	protein_coding	Z	31692556	31762978	-	8.49	6.2	1.36056	Down	0.881822	0.118178
ENSGALG00000015006	MAB21L3	protein_coding	1	79738380	79767515	-	1.02	0.48	2.09354	Down	0.880179	0.119821
ENSGALG00000013826	ABRACL	protein_coding	3	53366260	53369098	-	48.79	62.15	1.27596	Up	0.88013	0.11987
ENSGALG00000016994	NUDT15	protein_coding	1	167974134	167975472	+	14.85	19.57	1.32418	Up	0.87521	0.12479
ENSGALG00000010611	CFAP97	protein_coding	4	38786566	38804359	+	12.75	16.51	1.303	Up	0.873862	0.126138
ENSGALG00000006165	WDFY4	protein_coding	6	17984757	18098872	+	0.05	0.12	2.69989	Up	0.873402	0.126598
ENSGALG00000028128	HOXD8	protein_coding	7	15792590	15820406	-	28.47	22.08	1.28243	Down	0.872748	0.127252
ENSGALG00000001959	HENMT1	protein_coding	8	1233367	1239025	-	2.68	3.93	1.47833	Up	0.872419	0.127581
ENSGALG00000015737	NCAM2	protein_coding	1	100155276	100281469	+	1.19	0.64	1.82651	Down	0.871766	0.128234
ENSGALG00000017050	SMAD9	protein_coding	1	171675466	171701278	+	3.06	4.49	1.47499	Up	0.871142	0.128858
ENSGALG00000005816	BCAR3	protein_coding	8	12762344	12811978	+	1.55	1	1.54032	Down	0.869954	0.130046
ENSGALG00000017003	MLNR	protein_coding	1	168409610	168413452	+	3.74	2.43	1.53293	Down	0.869537	0.130463
ENSGALG00000011071	CLMN	protein_coding	5	45165017	45184249	-	3.74	2.61	1.41847	Down	0.869264	0.130736
ENSGALG00000006673	POU2F3	protein_coding	24	3789727	3824803	-	0.6	0.16	3.64147	Down	0.868562	0.131438
ENSGALG00000001080	NR5A1	protein_coding	17	9429011	9444852	-	0.07	0.25	3.72902	Up	0.867419	0.132581
ENSGALG00000026846	JMJD7	protein_coding	5	24424421	24430668	+	13.91	18.27	1.32009	Up	0.867147	0.132853
ENSGALG00000005077	F8	protein_coding	4	2122995	2142344	-	0.04	0.13	3.5429	Up	0.866237	0.133763
ENSGALG00000025958	U3	snoRNA	19	7078145	7078357	-	58.91	92.85	1.5154	Up	0.865595	0.134405
ENSGALG00000016438	MELK	protein_coding	Z	81804399	81827757	-	44.57	54.41	1.23082	Up	0.865338	0.134662
ENSGALG00000028236	PRRX2	protein_coding	17	5655699	5671868	+	0.33	0.69	2.10493	Up	0.864839	0.135161
ENSGALG00000004885	SLC24A5	protein_coding	10	9545024	9553009	+	0.56	1.21	2.19492	Up	0.864748	0.135252
ENSGALG00000027834	.	protein_coding	20	1283657	1286743	-	1.11	0.36	3.02297	Down	0.86328	0.13672
ENSGALG00000028422	.	protein_coding	3	106441019	106633268	-	0.75	1.2	1.62253	Up	0.861529	0.138471
ENSGALG00000024964	SNORA53	snoRNA	1	46520990	46521230	+	4.93	0.71	7.12437	Down	0.861353	0.138647
ENSGALG00000001758	QSOX2	protein_coding	17	8020491	8039936	+	32.34	25.85	1.24124	Down	0.857781	0.142219
ENSGALG00000010113	.	protein_coding	5	35995651	35997070	-	0	0.58	1160.1	Up	0.856667	0.143333
ENSGALG00000020906	GAS2L2	protein_coding	19	4378940	4382936	+	0	0.18	1160.1	Up	0.856667	0.143333
ENSGALG00000015826	HTR1E	protein_coding	3	76038226	76039341	-	0	0.27	1160.1	Up	0.856667	0.143333
ENSGALG00000011633	SLC5A8	protein_coding	1	47470899	47493729	-	0	0.12	1160.1	Up	0.856667	0.143333
ENSGALG00000009227	.	protein_coding	W	156236	223268	-	9.41	6.13	1.53155	Down	0.852171	0.147829
ENSGALG00000020779	.	protein_coding	9	14601993	14604249	+	1.84	0.71	2.58138	Down	0.84755	0.15245
ENSGALG00000004418	SS2R	protein_coding	18	9251315	9253596	+	9.5	7.2	1.30867	Down	0.846775	0.153225
ENSGALG00000017048	EXOSC8	protein_coding	1	171612657	171621656	-	64.37	80.19	1.24957	Up	0.845063	0.154937
ENSGALG00000004297	DNAH1	protein_coding	12	3034084	3104011	+	4.39	3.49	1.24667	Down	0.843017	0.156983
ENSGALG00000016755	KIAA1211L	protein_coding	1	131760125	131800278	-	0.53	0.24	2.14334	Down	0.842283	0.157717
ENSGALG00000010775	FMN2	protein_coding	3	35540378	35680173	-	6.77	5.29	1.267	Down	0.84132	0.15868
ENSGALG00000026627	LRIT3	protein_coding	4	57694998	57708362	-	0	0.07	14.7946	Up	0.839316	0.160684
ENSGALG00000010803	LRRC72	protein_coding	2	28523316	28585218	+	0.03	0.43	14.7946	Up	0.839316	0.160684
ENSGALG00000016337	TATDN1	protein_coding	2	138058219	138071047	-	46.53	58.31	1.25772	Up	0.838811	0.161189
ENSGALG00000003213	LGALS2	protein_coding	1	51050593	51062352	+	1.09	0.25	4.28245	Down	0.838531	0.161469
ENSGALG00000006473	PLXNA4	protein_coding	1	2226706	2647006	+	1.34	1.85	1.39083	Up	0.838098	0.161902
ENSGALG00000000242	EBF2	protein_coding	22	606654	729965	+	1.09	1.74	1.605	Up	0.834513	0.165487
ENSGALG00000006069	SMTNL2	protein_coding	19	9907410	9931066	-	7.29	5.64	1.28311	Down	0.833342	0.166658
ENSGALG00000017274	CD9	protein_coding	1	74509653	74533385	+	0.17	0.78	4.5038	Up	0.832606	0.167394
ENSGALG00000013967	NUDT5	protein_coding	1	6184287	6193751	-	12.5	8.53	1.46243	Down	0.830106	0.169894
ENSGALG00000011952	SLC25A38	protein_coding	2	44950768	44955201	-	6.96	4.49	1.54285	Down	0.829721	0.170279
ENSGALG00000018967	LYN	protein_coding	2	110831287	110878413	+	7	8.94	1.28721	Up	0.829263	0.170737
ENSGALG00000006802	LAMB2	protein_coding	12	11545871	11554936	+	5.66	4.41	1.27221	Down	0.828642	0.171358
ENSGALG00000007620	GFRA3	protein_coding	13	17580932	17584931	-	0.06	0.5	8.82559	Up	0.827271	0.172729
ENSGALG00000010133	PTCH2	protein_coding	8	19696867	19712815	-	133.24	107.78	1.22557	Down	0.826439	0.173561
ENSGALG00000028157	.	protein_coding	16	268887	287316	-	3.1	5.42	1.73576	Up	0.825417	0.174583
ENSGALG00000017085	cat-1	protein_coding	1	174687111	174726955	+	31.36	25.09	1.24074	Down	0.824718	0.175282
ENSGALG00000026361	SLITRK5	protein_coding	1	148640276	148643140	-	2.87	1.98	1.44052	Down	0.822379	0.177621
ENSGALG00000005338	RPS21	protein_coding	20	8282587	8286470	-	356.4	434.88	1.22425	Up	0.821419	0.178581
ENSGALG00000009739	AMIGO2	protein_coding	1	31191404	31200927	-	21.17	16.64	1.26368	Down	0.821217	0.178783
ENSGALG00000016325	GSTA3	protein_coding	3	87798977	87804665	+	0.19	0.83	4.43008	Up	0.817985	0.182015
ENSGALG00000012122	CACNA1I	protein_coding	1	50264535	50351743	-	0.49	0.32	1.53402	Down	0.815267	0.184733
ENSGALG00000012860	HSD11B1L	protein_coding	28	1266179	1271107	-	20.42	15.6	1.30245	Down	0.814574	0.185426
ENSGALG00000028813	NRN1	protein_coding	2	65203624	65210310	+	0.1	0.36	3.44969	Up	0.811299	0.188701
ENSGALG00000025557	RNase_MRP	misc_RNA	4	39276202	39276488	-	7.19	2.55	2.87932	Down	0.810199	0.189801
ENSGALG00000008050	HBP1	protein_coding	1	14356759	14367631	+	14.4	11	1.30118	Down	0.808987	0.191013
ENSGALG00000008268	ANKRD34C	protein_coding	10	19471336	19474896	+	0.51	0.14	3.5344	Down	0.80763	0.19237
ENSGALG00000011535	NOD1	protein_coding	2	41819534	41843672	+	3.36	2.39	1.39538	Down	0.799581	0.200419
ENSGALG00000014960	POC5	protein_coding	Z	23680090	23702907	+	17.82	22.35	1.26241	Up	0.799329	0.200671
ENSGALG00000023441	RTN4RL2	protein_coding	5	16313566	16319457	-	7.16	9.39	1.32058	Up	0.798275	0.201725
ENSGALG00000019175	.	protein_coding	1	109004383	109023587	-	0.18	0.01	14.8621	Down	0.797764	0.202236
ENSGALG00000004574	NPPB	protein_coding	21	5577062	5579681	+	0.54	0.04	14.8621	Down	0.797764	0.202236
ENSGALG00000014913	ROS1	protein_coding	3	62908210	62980553	+	0.04	0	14.8621	Down	0.797764	0.202236
ENSGALG00000028467	SNORA50	snoRNA	18	6763558	6763693	+	29.71	2.16	14.8621	Down	0.797764	0.202236
ENSGALG00000005410	WNT5A	protein_coding	12	7892863	7904972	-	33.34	26.68	1.24078	Down	0.79742	0.20258
ENSGALG00000028983	.	protein_coding	2	32857620	32860665	-	62.49	50.6	1.22586	Down	0.791696	0.208304
ENSGALG00000021570	ZBTB6	protein_coding	17	8809720	8810985	-	7.25	9.89	1.3714	Up	0.791679	0.208321
ENSGALG00000008602	SLC39A12	protein_coding	2	19249639	19287303	-	0.25	0.45	1.83474	Up	0.79035	0.20965
ENSGALG00000005097	.	protein_coding	2	457604	460078	-	0.55	0.15	3.68875	Down	0.790237	0.209763
ENSGALG00000005944	ZNF639	protein_coding	9	17007571	17011621	-	48.18	58.85	1.22983	Up	0.790031	0.209969
ENSGALG00000017195	PGR	protein_coding	1	182430989	182465988	+	1.67	2.77	1.6711	Up	0.786936	0.213064
ENSGALG00000013060	ADCY2	protein_coding	2	79220949	79424359	-	1.41	0.91	1.52449	Down	0.784516	0.215484
ENSGALG00000016906	SPRY2	protein_coding	1	151896142	151897919	+	31.2	24.89	1.24459	Down	0.784391	0.215609
ENSGALG00000026075	AMER3	protein_coding	9	2036682	2039627	-	0.22	0.5	2.33197	Up	0.784034	0.215966
ENSGALG00000001662	ATP10B	protein_coding	13	7040657	7094574	+	0.05	0.14	2.85996	Up	0.783575	0.216425
ENSGALG00000001203	.	protein_coding	24	1408963	1422666	+	0.06	0.3	4.84411	Up	0.778347	0.221653
ENSGALG00000006785	IRF1	protein_coding	13	16213206	16217341	-	0.13	0.64	4.84411	Up	0.778347	0.221653
ENSGALG00000027109	SPON2	protein_coding	4	84441720	84468575	+	0.02	0.11	4.84411	Up	0.778347	0.221653
ENSGALG00000001956	OLFML3	protein_coding	26	3742931	3744669	+	28.31	35.25	1.25246	Up	0.778259	0.221741
ENSGALG00000010978	ANGPTL3	protein_coding	8	26448477	26457422	+	0.11	0.02	6.76832	Down	0.777448	0.222552
ENSGALG00000007908	EFEMP1	protein_coding	3	225184	277692	-	4.17	3.01	1.37545	Down	0.773612	0.226388
ENSGALG00000001812	ATCAY	protein_coding	28	1463358	1478145	-	15.5	12.47	1.23192	Down	0.77322	0.22678
ENSGALG00000027147	.	protein_coding	28	1229980	1232619	+	1.22	0.44	2.77306	Down	0.772988	0.227012
ENSGALG00000026093	PTPRN	protein_coding	7	21683470	21691823	+	1.42	2.08	1.47848	Up	0.772171	0.227829
ENSGALG00000013489	CCDC82	protein_coding	1	184173879	184187013	+	5.53	7.51	1.36748	Up	0.770554	0.229446
ENSGALG00000026687	PLCD4	protein_coding	7	21980710	21988531	-	0.32	0.65	2.06212	Up	0.769528	0.230472
ENSGALG00000005442	PALMD	protein_coding	8	11071107	11128777	-	6.67	4.9	1.35333	Down	0.769517	0.230483
ENSGALG00000016399	SNTB1	protein_coding	2	136546690	136654781	-	2.96	2.16	1.36187	Down	0.769064	0.230936
ENSGALG00000006666	BPIFB7	protein_coding	20	10643158	10647278	-	4.26	6.12	1.44503	Up	0.766284	0.233716
ENSGALG00000002170	.	protein_coding	26	3886166	3893213	+	0.17	0	1036.29	Down	0.763264	0.236736
ENSGALG00000016722	.	protein_coding	1	129458817	129466044	-	0.14	0	1036.29	Down	0.763264	0.236736
ENSGALG00000015128	AQP4	protein_coding	2	104100790	104109628	-	0.26	0	1036.29	Down	0.763264	0.236736
ENSGALG00000013663	FGF20	protein_coding	4	62875510	62879757	+	0.17	0	1036.29	Down	0.763264	0.236736
ENSGALG00000003792	FYB	protein_coding	Z	12129418	12192609	-	0.07	0	1036.29	Down	0.763264	0.236736
ENSGALG00000016881	GPR183	protein_coding	1	143837083	143847582	+	0.18	0	1036.29	Down	0.763264	0.236736
ENSGALG00000009684	GPR26	protein_coding	6	31243849	31257991	+	0.12	0	1036.29	Down	0.763264	0.236736
ENSGALG00000017819	SNORA71	snoRNA	10	835837	835968	-	25.49	0	1036.29	Down	0.763264	0.236736
ENSGALG00000022800	KCNB2	protein_coding	2	117126579	117312904	+	5.38	4.06	1.31385	Down	0.762437	0.237563
ENSGALG00000019824	ASIC2	protein_coding	27	2153765	2179370	-	0	0.52	1063.5	Up	0.756716	0.243284
ENSGALG00000024285	BKJ	protein_coding	6	8695750	8790415	+	0	0.27	1063.5	Up	0.756716	0.243284
ENSGALG00000010736	DIO1	protein_coding	8	24006797	24011727	+	0	0.19	1063.5	Up	0.756716	0.243284
ENSGALG00000011527	ENTPD3	protein_coding	2	41769835	41786365	-	0	0.16	1063.5	Up	0.756716	0.243284
ENSGALG00000015169	MEP1B	protein_coding	2	106060413	106083857	+	0	0.11	1063.5	Up	0.756716	0.243284
ENSGALG00000026613	S100A4	protein_coding	25	727119	727862	+	0	0.82	1063.5	Up	0.756716	0.243284
ENSGALG00000026379	OPRD1	protein_coding	23	2113976	2124209	-	0.25	0.44	1.79297	Up	0.754944	0.245056
ENSGALG00000016384	MYT1L	protein_coding	3	92589243	92805041	-	0.32	0.16	1.94659	Down	0.754542	0.245458
ENSGALG00000023879	.	protein_coding	9	14606243	14610177	+	2.63	4.17	1.59346	Up	0.753069	0.246931
ENSGALG00000010560	EIF2AK2	protein_coding	3	31347176	31365169	+	4.78	3.55	1.33579	Down	0.752553	0.247447
ENSGALG00000005310	CLSTN2	protein_coding	9	5566977	5861817	+	3.76	2.74	1.36413	Down	0.752384	0.247616
ENSGALG00000011953	PHF5A	protein_coding	1	49486127	49491789	+	83.25	105.16	1.25843	Up	0.75124	0.24876
ENSGALG00000013598	SCGN	protein_coding	2	89889724	89914906	-	0.4	0.73	1.81919	Up	0.751095	0.248905
ENSGALG00000016186	PDE9A	protein_coding	1	108848247	108891187	+	9.4	7.25	1.287	Down	0.749623	0.250377
ENSGALG00000001431	GUCA1A	protein_coding	26	3125453	3130279	-	0.35	0.06	4.92228	Down	0.749236	0.250764
ENSGALG00000013177	BCAT1	protein_coding	1	65511652	65570645	+	34.41	27.29	1.254	Down	0.747664	0.252336
ENSGALG00000009112	LRRC57	protein_coding	5	25020023	25024747	-	9.06	11.7	1.29967	Up	0.744151	0.255849
ENSGALG00000027719	ODF1	protein_coding	2	128979715	128983749	+	0.79	0.42	1.87553	Down	0.743366	0.256634
ENSGALG00000006756	.	protein_coding	20	10686637	10694283	-	0.5	1.01	2.03318	Up	0.742231	0.257769
ENSGALG00000022001	CAMKV	protein_coding	12	2568476	2571564	-	4.18	2.66	1.5597	Down	0.737805	0.262195
ENSGALG00000011358	Wnt6	protein_coding	7	21900552	21908596	-	7.91	10.61	1.34898	Up	0.736256	0.263744
ENSGALG00000006768	.	protein_coding	12	11483696	11490436	-	0.02	0.2	8.36133	Up	0.734625	0.265375
ENSGALG00000027104	.	protein_coding	7	18866621	18867961	+	0.04	0.33	8.36133	Up	0.734625	0.265375
ENSGALG00000003389	GILT	protein_coding	28	3759501	3762347	-	0.49	1.03	2.11263	Up	0.734328	0.265672
ENSGALG00000005294	PPFIBP2	protein_coding	5	6774141	6845804	+	2.15	1.45	1.47374	Down	0.734277	0.265723
ENSGALG00000009400	ncx3	protein_coding	5	26903885	26982566	+	0.93	1.48	1.60433	Up	0.73376	0.26624
ENSGALG00000009653	CASD1	protein_coding	2	23751418	23775319	+	16.85	13.14	1.25502	Down	0.73186	0.26814
ENSGALG00000028135	C5orf63	protein_coding	Z	56141273	56153131	-	6.46	8.25	1.2867	Up	0.731848	0.268152
ENSGALG00000012111	TMEM37	protein_coding	7	27874841	27876426	-	4.59	2.86	1.59845	Down	0.731778	0.268222
ENSGALG00000011166	.	protein_coding	5	48086268	48093544	+	0.17	0.46	2.7396	Up	0.731306	0.268694
ENSGALG00000007077	CPT1A	protein_coding	5	15964389	15997992	-	10.46	8.41	1.23258	Down	0.730056	0.269944
ENSGALG00000005790	.	protein_coding	20	9154649	9168515	+	0.52	1.18	2.2961	Up	0.728358	0.271642
ENSGALG00000027887	.	protein_coding	Z	10228700	10246653	-	2.4	1.71	1.38746	Down	0.727938	0.272062
ENSGALG00000022490	ARPC1B	protein_coding	14	4361220	4366882	+	1.24	2.15	1.73629	Up	0.727389	0.272611
ENSGALG00000010963	.	protein_coding	4	45120869	45127901	+	3.25	4.71	1.45775	Up	0.726408	0.273592
ENSGALG00000003578	fn1	protein_coding	7	4333468	4382817	-	132.6	107.66	1.22062	Down	0.723244	0.276756
ENSGALG00000027632	ACYP2	protein_coding	3	2811632	2857436	-	22.43	14.01	1.62829	Down	0.71984	0.28016
ENSGALG00000006911	TMC5	protein_coding	14	8502404	8516390	+	0.04	0.21	5.35416	Up	0.718263	0.281737
ENSGALG00000017310	XRRA1	protein_coding	1	194938172	194949182	+	0.04	0.23	5.35416	Up	0.718263	0.281737
ENSGALG00000010049	PTPRB	protein_coding	1	35803701	35863585	-	0.95	0.64	1.46107	Down	0.717528	0.282472
ENSGALG00000013869	IL20RA	protein_coding	3	54146104	54166542	+	1.79	2.78	1.56521	Up	0.716497	0.283503
ENSGALG00000026269	TAP1	protein_coding	16	67623	76124	+	0.28	0.49	1.77839	Up	0.713117	0.286883
ENSGALG00000000452	tvb	protein_coding	22	1270094	1276295	+	25.16	20.13	1.24076	Down	0.707294	0.292706
ENSGALG00000016109	KCNV1	protein_coding	2	131951473	131963384	-	0.16	0.37	2.3133	Up	0.706726	0.293274
ENSGALG00000016980	COG3	protein_coding	1	167087994	167118115	+	21.01	16.89	1.23441	Down	0.701239	0.298761
ENSGALG00000000674	MYO1D	protein_coding	27	1430463	1500256	+	2.64	1.86	1.40751	Down	0.701013	0.298987
ENSGALG00000016441	.	protein_coding	3	96068999	96073205	-	1.12	2.44	2.17659	Up	0.698834	0.301166
ENSGALG00000027959	U3	snoRNA	19	7079422	7079635	-	0	3.43	1017.14	Up	0.694467	0.305533
ENSGALG00000002898	ALPK2	protein_coding	Z	767645	796574	-	0.39	0.21	1.8564	Down	0.692682	0.307318
ENSGALG00000011076	SYNE3	protein_coding	5	45270524	45300174	-	0.33	0.66	2.00926	Up	0.689516	0.310484
ENSGALG00000008915	.	protein_coding	2	444831	447382	+	2.8	1.85	1.50185	Down	0.688086	0.311914
ENSGALG00000005293	GNG13	protein_coding	14	5968997	5970919	+	2.6	1.26	2.05875	Down	0.687719	0.312281
ENSGALG00000004239	IFITM5	protein_coding	5	1600194	1601763	+	0.47	1.15	2.44287	Up	0.685352	0.314648
ENSGALG00000005547	PIK3AP1	protein_coding	6	16273210	16314303	-	0.21	0.49	2.33193	Up	0.684269	0.315731
ENSGALG00000019025	UNCX	protein_coding	14	2397872	2404127	+	0.41	0.95	2.33193	Up	0.684269	0.315731
ENSGALG00000009581	MPP5	protein_coding	5	28257348	28302669	-	22.63	18.18	1.23508	Down	0.683512	0.316488
ENSGALG00000006034	.	protein_coding	19	9835175	9878165	+	1.91	2.51	1.32484	Up	0.683087	0.316913
ENSGALG00000010046	FAM177A1	protein_coding	5	35371256	35385948	+	21.62	17.41	1.23234	Down	0.681966	0.318034
ENSGALG00000013404	AK8	protein_coding	17	6676737	6714877	-	3.06	4.64	1.52543	Up	0.68168	0.31832
ENSGALG00000011255	.	protein_coding	8	27663634	27675069	+	6.33	8.05	1.28302	Up	0.679463	0.320537
ENSGALG00000026486	ZNF322	protein_coding	4	70157581	70166972	+	1.22	1.85	1.53374	Up	0.677223	0.322777
ENSGALG00000015079	UPK1B	protein_coding	1	80216650	80227498	-	0.33	1	3.03057	Up	0.676587	0.323413
ENSGALG00000023424	.	protein_coding	6	30850164	30865241	+	0.12	0.01	13.8012	Down	0.673218	0.326782
ENSGALG00000000098	ANTXR1	protein_coding	22	148116	238186	-	0.19	0.01	13.8012	Down	0.673218	0.326782
ENSGALG00000001239	SLC26A2	protein_coding	13	7684348	7688280	-	3.23	2.21	1.45009	Down	0.673159	0.326841
ENSGALG00000010256	TIPARP	protein_coding	9	22313993	22346827	-	17.17	13.82	1.23257	Down	0.669429	0.330571
ENSGALG00000009239	TLR2-2	protein_coding	4	19209334	19210887	+	0	0.16	999.754	Up	0.668949	0.331051
ENSGALG00000003706	DUSP1	protein_coding	13	8380376	8384733	-	6.85	5.34	1.27221	Down	0.668827	0.331173
ENSGALG00000009777	.	protein_coding	4	28711205	28731295	-	1.93	0.7	2.74542	Down	0.661546	0.338454
ENSGALG00000007345	TMEM114	protein_coding	14	10118843	10132155	+	0.02	0.19	6.20316	Up	0.659789	0.340211
ENSGALG00000004741	EPHB2	protein_coding	21	5941759	6038880	-	38.27	31.23	1.21544	Down	0.658256	0.341744
ENSGALG00000021230	EPB42	protein_coding	20	7046100	7055150	+	0.19	0.51	2.68132	Up	0.657479	0.342521
ENSGALG00000006508	FGF13	protein_coding	4	4730771	4781663	-	1.07	2.05	1.92938	Up	0.652985	0.347015
ENSGALG00000009248	HSPA12A	protein_coding	6	28413790	28450155	-	10.87	8.73	1.23347	Down	0.652058	0.347942
ENSGALG00000018499	.	protein_coding	Z	6016209	6212212	+	0.43	0.19	2.21714	Down	0.651658	0.348342
ENSGALG00000015057	DDO	protein_coding	3	65969395	65975774	+	0.57	0.25	2.21714	Down	0.651658	0.348342
ENSGALG00000000463	DDX25	protein_coding	19	58895	64786	+	12.16	15.11	1.2521	Up	0.65046	0.34954
ENSGALG00000009237	.	protein_coding	4	19505914	19508259	+	7.18	5.43	1.3127	Down	0.648819	0.351181
ENSGALG00000029020	PLPP4	protein_coding	6	30060586	30109050	+	2.01	2.67	1.3437	Up	0.648156	0.351844
ENSGALG00000010259	COL28A1	protein_coding	2	24839286	24897492	-	0.17	0.04	4.28164	Down	0.64786	0.35214
ENSGALG00000026250	DOK2	protein_coding	22	1376680	1381157	+	0.46	0.11	4.28164	Down	0.64786	0.35214
ENSGALG00000029070	FAM181A	protein_coding	5	44620874	44621429	+	68.98	47.92	1.49263	Down	0.647804	0.352196
ENSGALG00000001791	.	protein_coding	11	1064191	1067062	+	12.16	8.85	1.36772	Down	0.646276	0.353724
ENSGALG00000019484	CCDC178	protein_coding	2	106537940	106579883	-	0.59	0.11	5.34788	Down	0.643848	0.356152
ENSGALG00000009003	SNAP25	protein_coding	3	12995964	13027937	-	0.62	0.32	1.93374	Down	0.642152	0.357848
ENSGALG00000027908	CYP2U1	protein_coding	4	37409174	37420402	-	4.63	3.47	1.32667	Down	0.641517	0.358483
ENSGALG00000013902	PTPRM	protein_coding	2	98808840	99165339	-	1.13	0.82	1.36591	Down	0.639321	0.360679
ENSGALG00000007346	KIAA1462	protein_coding	2	14820443	14835343	-	11.26	9.11	1.2256	Down	0.635261	0.364739
ENSGALG00000012652	Segment	protein_coding	2	56365653	56391148	-	7.11	5.25	1.34614	Down	0.634535	0.365465
ENSGALG00000011656	.	protein_coding	5	51711521	51736637	-	2.01	2.7	1.35784	Up	0.634122	0.365878
ENSGALG00000006864	COL24A1	protein_coding	8	14987158	15097242	+	2.37	1.76	1.33844	Down	0.630938	0.369062
ENSGALG00000002150	.	protein_coding	10	836912	863717	-	0.95	0.61	1.55583	Down	0.628287	0.371713
ENSGALG00000026853	FGF3	protein_coding	5	16916859	16927489	-	0.57	0.84	1.49782	Up	0.626909	0.373091
ENSGALG00000005992	PDE8A	protein_coding	10	10522804	10556067	+	8.28	6.4	1.28433	Down	0.626018	0.373982
ENSGALG00000007698	CARD8	protein_coding	15	10027879	10036555	-	0.47	0.17	2.78551	Down	0.622424	0.377576
ENSGALG00000009689	PON2	protein_coding	2	23977867	23996726	-	3.65	2.18	1.43242	Down	0.622207	0.377793
ENSGALG00000029024	TCF21	protein_coding	3	55546608	55552571	-	0.07	0.19	2.79772	Up	0.621591	0.378409
ENSGALG00000003406	RXRG	protein_coding	8	5123286	5137277	+	5.29	7.08	1.34529	Up	0.619909	0.380091
ENSGALG00000019445	COX6C	protein_coding	2	128069939	128075639	-	404.32	490.5	1.21027	Up	0.619475	0.380525
ENSGALG00000015366	.	protein_coding	Z	53262872	53287724	-	0	0.05	966.913	Up	0.618021	0.381979
ENSGALG00000016214	.	protein_coding	1	110031105	110034907	+	0	0.42	966.913	Up	0.618021	0.381979
ENSGALG00000028659	Blec1	protein_coding	16	104372	106726	-	0	0.31	966.913	Up	0.618021	0.381979
ENSGALG00000028580	C15orf48	protein_coding	10	10168344	10171832	+	0	0.12	966.913	Up	0.618021	0.381979
ENSGALG00000019114	CLDN10	protein_coding	1	145266284	145279564	-	0	0.4	966.913	Up	0.618021	0.381979
ENSGALG00000026035	COR6	protein_coding	5	1388197	1389135	-	0	0.27	966.913	Up	0.618021	0.381979
ENSGALG00000023415	HMX3	protein_coding	6	31013803	31014912	+	0	0.28	966.913	Up	0.618021	0.381979
ENSGALG00000016009	KCNE2	protein_coding	1	105217561	105217938	+	0	0.95	966.913	Up	0.618021	0.381979
ENSGALG00000019716	KRT20	protein_coding	27	4516078	4520185	-	0	0.14	966.913	Up	0.618021	0.381979
ENSGALG00000019756	MLANA	protein_coding	Z	27673375	27679075	+	0	0.23	966.913	Up	0.618021	0.381979
ENSGALG00000016620	PNOC	protein_coding	3	105308183	105311570	-	0	0.48	966.913	Up	0.618021	0.381979
ENSGALG00000027867	TEX36	protein_coding	6	32007895	32012786	-	0	0.14	966.913	Up	0.618021	0.381979
ENSGALG00000003379	MDFI	protein_coding	26	4927468	4940532	+	2.41	3.58	1.49918	Up	0.617469	0.382531
ENSGALG00000007962	.	protein_coding	2	18662492	18733075	-	0.02	0.22	12.9464	Up	0.617363	0.382637
ENSGALG00000010078	GLP-1R	protein_coding	3	28650945	28730284	-	0.04	0.28	7.89708	Up	0.616591	0.383409
ENSGALG00000015910	CD109	protein_coding	3	80775681	80855396	-	0.64	0.37	1.72673	Down	0.616585	0.383415
ENSGALG00000015156	NMRK1	protein_coding	Z	36695058	36702153	-	8.96	12.6	1.40974	Up	0.61634	0.38366
ENSGALG00000016330	angiopoietin-2	protein_coding	3	88000720	88049786	+	0.41	0.23	1.7921	Down	0.613467	0.386533
ENSGALG00000004398	CARD11	protein_coding	14	3426898	3466182	-	0.02	0.12	5.12148	Up	0.610521	0.389479
ENSGALG00000015336	.	protein_coding	Z	52562202	52620260	+	0.11	0	932.761	Down	0.61015	0.38985
ENSGALG00000016859	.	protein_coding	1	141986530	142004203	-	0.34	0	932.761	Down	0.61015	0.38985
ENSGALG00000011202	COLQ	protein_coding	2	34463938	34490356	-	0.16	0	932.761	Down	0.61015	0.38985
ENSGALG00000006260	KLHL30	protein_coding	9	4328459	4331622	+	0.09	0	932.761	Down	0.61015	0.38985
ENSGALG00000005994	DERL3	protein_coding	15	8010321	8014793	-	17.57	13.86	1.25909	Down	0.609804	0.390196
ENSGALG00000011058	LPR	protein_coding	8	27238562	27268762	+	0.22	0.43	2.0212	Up	0.609643	0.390357
ENSGALG00000011216	BTD	protein_coding	2	34528369	34539038	+	6.46	4.95	1.29401	Down	0.609213	0.390787
ENSGALG00000010855	MTHFD2L	protein_coding	4	44089931	44115535	+	1.56	2.46	1.58512	Up	0.606771	0.393229
ENSGALG00000006903	SEPT8	protein_coding	13	16307015	16403020	-	41	33.29	1.22342	Down	0.60447	0.39553
ENSGALG00000012691	.	protein_coding	1	54258883	54282413	+	32.46	26.54	1.21294	Down	0.603726	0.396274
ENSGALG00000010320	PAWR	protein_coding	1	39409648	39479066	-	25.23	20.08	1.24907	Down	0.603465	0.396535
ENSGALG00000010579	STON2	protein_coding	5	40144828	40210981	-	47.36	38.81	1.21055	Down	0.603239	0.396761
ENSGALG00000024048	.	protein_coding	25	1767556	1768702	-	7.17	10.42	1.45544	Up	0.599917	0.400083
ENSGALG00000007911	CHL1	protein_coding	12	17219615	17297334	+	21.11	17.29	1.20992	Down	0.599644	0.400356
ENSGALG00000006662	BPIFB3	protein_coding	20	10633103	10644913	+	0.98	1.36	1.40992	Up	0.597597	0.402403
ENSGALG00000009163	S100A11	protein_coding	25	1153918	1155640	+	4.5	7.85	1.73668	Up	0.597589	0.402411
ENSGALG00000005892	SCUBE2	protein_coding	5	8927057	8961764	+	104.51	85.83	1.2078	Down	0.596962	0.403038
ENSGALG00000002298	COL8A2	protein_coding	23	4083731	4089688	+	55.28	45.28	1.21207	Down	0.591902	0.408098
ENSGALG00000014178	SCUBE1	protein_coding	1	68715574	68928375	-	53.02	43.5	1.20921	Down	0.591578	0.408422
ENSGALG00000012601	GOLM1	protein_coding	Z	40626024	40660180	-	16.91	13.27	1.26635	Down	0.590331	0.409669
ENSGALG00000008744	MCF2L2	protein_coding	9	15742979	15839708	+	1.13	0.71	1.5831	Down	0.589968	0.410032
ENSGALG00000015183	.	protein_coding	2	106217640	106331401	-	8.69	13.1	1.50348	Up	0.588467	0.411533
ENSGALG00000000608	CDH1	protein_coding	11	18317572	18326276	+	2.07	2.8	1.36072	Up	0.585363	0.414637
ENSGALG00000017188	YAP1	protein_coding	1	181878880	181959171	-	197.17	162.46	1.20722	Down	0.584744	0.415256
ENSGALG00000016111	CSMD3	protein_coding	2	132812344	133381395	-	0.09	0.04	2.32172	Down	0.584083	0.415917
ENSGALG00000010081	SH3D19	protein_coding	4	32689663	32763496	-	8.46	6.7	1.25198	Down	0.584026	0.415974
ENSGALG00000028400	GCHFR	protein_coding	5	1003403	1011083	+	4.14	6.05	1.46856	Up	0.58372	0.41628
ENSGALG00000003318	SNRNP35	protein_coding	15	4977536	4979234	-	9.83	12.66	1.29669	Up	0.579581	0.420419
ENSGALG00000015624	VCAN	protein_coding	Z	62474981	62580840	-	41.22	33.81	1.20793	Down	0.579402	0.420598
ENSGALG00000015241	SNAI2	protein_coding	2	108123978	108127436	-	47.21	56.78	1.21145	Up	0.577619	0.422381
ENSGALG00000020876	AOX2P	protein_coding	7	10736836	10779412	+	0.52	0.29	1.78624	Down	0.572355	0.427645
ENSGALG00000006234	CBFA2T3	protein_coding	11	17999326	18017927	-	0.57	1.03	1.82923	Up	0.570093	0.429907
ENSGALG00000029130	LRRC55	protein_coding	5	16359116	16363336	-	0.3	0.12	2.46444	Down	0.569817	0.430183
ENSGALG00000009723	FMN1	protein_coding	5	29701247	29817292	+	6.48	5.08	1.26587	Down	0.56779	0.43221
ENSGALG00000007193	HRASLS	protein_coding	9	12623432	12626925	-	0.45	0.86	1.90917	Up	0.56728	0.43272
ENSGALG00000000136	Blec2	protein_coding	16	108301	110805	+	0.25	1.01	4.03805	Up	0.562366	0.437634
ENSGALG00000005909	GATA2	protein_coding	12	9185919	9200490	+	1.9	2.66	1.40802	Up	0.559444	0.440556
ENSGALG00000010392	CCSER1	protein_coding	4	35009391	35625783	+	1.09	1.67	1.54675	Up	0.55845	0.44155
ENSGALG00000013747	TAGAP	protein_coding	3	51494688	51502392	+	0.06	0.2	3.3148	Up	0.557238	0.442762
ENSGALG00000028269	.	protein_coding	28	3748373	3753211	+	1.74	2.55	1.48031	Up	0.55668	0.44332
ENSGALG00000001189	NCF1	protein_coding	19	2637327	2644145	-	1.93	1.15	1.6672	Down	0.553444	0.446556
ENSGALG00000011372	CINP	protein_coding	5	49493475	49497913	-	19.05	24.61	1.29512	Up	0.551561	0.448439
ENSGALG00000026663	CX3CL1	protein_coding	11	766212	773374	+	0.29	0.13	2.27174	Down	0.549279	0.450721
ENSGALG00000013237	BCAN	protein_coding	25	494218	508583	+	2	1.46	1.35457	Down	0.546891	0.453109
ENSGALG00000006780	ARL6IP1	protein_coding	14	8314004	8320786	-	111.06	133.01	1.20543	Up	0.546481	0.453519
ENSGALG00000020180	ALB	protein_coding	4	50253145	50269174	+	0.42	0.67	1.61432	Up	0.545139	0.454861
ENSGALG00000003160	CERS1	protein_coding	28	3502158	3512634	+	14.53	11.21	1.28872	Down	0.543946	0.456054
ENSGALG00000004320	FAT2	protein_coding	13	12268217	12319359	+	0.09	0.15	1.73258	Up	0.541649	0.458351
ENSGALG00000005336	GUK1	protein_coding	2	2334607	2343799	-	44.79	55.23	1.23665	Up	0.541466	0.458534
ENSGALG00000025864	WTIP	protein_coding	11	10526664	10597453	-	16.06	12.99	1.22669	Down	0.54065	0.45935
ENSGALG00000014813	HOMER1	protein_coding	Z	22100409	22190468	+	3.16	2.06	1.52525	Down	0.538975	0.461025
ENSGALG00000000337	CTXN1	protein_coding	28	411369	420242	-	0.12	0.7	5.89317	Up	0.538561	0.461439
ENSGALG00000004775	COLGALT2	protein_coding	8	7708808	7742581	-	6.15	4.77	1.27788	Down	0.537734	0.462266
ENSGALG00000005476	PTH1R	protein_coding	2	3560824	3688454	+	1.33	0.73	1.81221	Down	0.536837	0.463163
ENSGALG00000004948	GLA	protein_coding	4	1998325	2004767	+	3.78	4.93	1.31506	Up	0.535672	0.464328
ENSGALG00000012594	NTRK2	protein_coding	Z	40148867	40355175	+	0.83	0.51	1.60767	Down	0.533934	0.466066
ENSGALG00000015543	MRPL50	protein_coding	Z	64959527	64960303	+	73.69	90.49	1.2286	Up	0.532779	0.467221
ENSGALG00000002419	KIAA1328	protein_coding	Z	6804920	6961626	-	3.42	2.62	1.29439	Down	0.532349	0.467651
ENSGALG00000023464	.	protein_coding	17	8688934	8690125	+	81.06	99.06	1.22341	Up	0.531835	0.468165
ENSGALG00000026561	.	protein_coding	3	38407363	38407917	-	4.59	2.33	1.9785	Down	0.531241	0.468759
ENSGALG00000016130	PYCRL	protein_coding	2	148471808	148478481	-	16.69	20.06	1.21179	Up	0.530829	0.469171
ENSGALG00000025637	SNORA4	snoRNA	9	15676030	15676159	+	47.82	8.66	6.05623	Down	0.529978	0.470022
ENSGALG00000025706	SCARNA6	snoRNA	9	697936	698207	+	5.61	1.79	3.21319	Down	0.528583	0.471417
ENSGALG00000015994	MAVS	protein_coding	4	88059162	88064033	-	8.83	6.82	1.28547	Down	0.524951	0.475049
ENSGALG00000004074	KCNS1	protein_coding	20	5520686	5526950	+	1.57	0.93	1.68624	Down	0.52424	0.47576
ENSGALG00000000311	DOCK5	protein_coding	22	836602	892298	-	2.28	1.72	1.31542	Down	0.523247	0.476753
ENSGALG00000005610	SLC44A3	protein_coding	8	12387236	12425687	-	3.87	5.19	1.35313	Up	0.522272	0.477728
ENSGALG00000005344	.	protein_coding	8	10936844	10951566	-	0.38	0.03	12.7404	Down	0.519518	0.480482
ENSGALG00000015032	CD274	protein_coding	Z	27532847	27557507	+	0.18	0.01	12.7404	Down	0.519518	0.480482
ENSGALG00000014170	.	protein_coding	1	193979553	194000178	-	0.17	0.04	4.49443	Down	0.516817	0.483183
ENSGALG00000027844	.	protein_coding	14	12222976	12224040	-	0.48	0.09	5.08061	Down	0.514829	0.485171
ENSGALG00000009320	PSEN1	protein_coding	5	25657618	25675628	-	47.79	39.05	1.21618	Down	0.514471	0.485529
ENSGALG00000005727	SLC7A3	protein_coding	4	2408019	2413262	+	78.15	64.46	1.20278	Down	0.514465	0.485535
ENSGALG00000010785	ACOT11	protein_coding	8	24131387	24140486	+	3.69	2.64	1.38907	Down	0.513789	0.486211
ENSGALG00000003387	DNAJC21	protein_coding	Z	10426982	10441296	+	19.04	23.26	1.2303	Up	0.513608	0.486392
ENSGALG00000028863	.	protein_coding	1	96613960	96650360	-	7.8	5.67	1.36892	Down	0.512954	0.487046
ENSGALG00000006812	TTC36	protein_coding	24	4337577	4338600	-	1.03	2.19	2.13215	Up	0.51205	0.48795
ENSGALG00000007631	MEGF11	protein_coding	10	17666849	17858077	-	1.26	0.81	1.54411	Down	0.510174	0.489826
ENSGALG00000017210	ANKRD49	protein_coding	1	184878271	184880662	-	19.13	23.77	1.24935	Up	0.506983	0.493017
ENSGALG00000018372	.	Mt_tRNA	MT	8124	8258	-	1621.54	1383.3	1.28233	Down	0.506388	0.493612
ENSGALG00000013100	GRB10	protein_coding	2	80801706	80940693	-	24.3	19.7	1.22432	Down	0.50402	0.49598
ENSGALG00000001300	.	protein_coding	21	1899180	1904490	+	1.8	1	1.78623	Down	0.50357	0.49643
ENSGALG00000013925	KIT	protein_coding	4	64878556	64930842	-	0.46	0.72	1.56407	Up	0.499497	0.500503
ENSGALG00000014729	DEPDC1B	protein_coding	Z	18712425	18733642	-	20.13	24.06	1.20602	Up	0.499048	0.500952
ENSGALG00000002671	TMEM132D	protein_coding	15	3532964	3685616	+	6.2	4.85	1.2696	Down	0.498111	0.501889
ENSGALG00000009466	SEC23IP	protein_coding	6	29905638	29921730	+	30.1	24.7	1.20888	Down	0.498084	0.501916
ENSGALG00000013462	STX17	protein_coding	2	89311706	89343445	-	20.08	24.18	1.21366	Up	0.497197	0.502803
ENSGALG00000028292	FAM19A4	protein_coding	12	15173481	15245990	-	0.53	0.3	1.73129	Down	0.496626	0.503374
ENSGALG00000008293	SH3PXD2A	protein_coding	6	23349107	23406139	-	5.75	7.16	1.25679	Up	0.493614	0.506386
ENSGALG00000026222	.	protein_coding	2	135233743	135377756	-	49.48	40.15	1.227	Down	0.492793	0.507207
ENSGALG00000022935	.	protein_coding	4	85595844	85600029	-	0.18	0.45	2.56477	Up	0.492344	0.507656
ENSGALG00000021620	TMEM59L	protein_coding	28	3643257	3650421	-	4.05	2.59	1.55897	Down	0.491997	0.508003
ENSGALG00000001483	.	protein_coding	21	2087346	2109467	+	29.21	35.22	1.21428	Up	0.490329	0.509671
ENSGALG00000006614	TECTA	protein_coding	24	3531090	3553567	-	0.07	0.16	2.28949	Up	0.487202	0.512798
ENSGALG00000007822	ICT1	protein_coding	18	10885631	10890082	+	33.45	39.99	1.20529	Up	0.486664	0.513336
ENSGALG00000005689	PAX2	protein_coding	6	16649422	16724596	-	2	2.89	1.4552	Up	0.485396	0.514604
ENSGALG00000009778	HCLS1	protein_coding	1	77010	89016	+	0.35	0.12	2.75483	Down	0.485208	0.514792
ENSGALG00000027351	LRRC71	protein_coding	25	400912	402948	-	4.71	6.68	1.42454	Up	0.484769	0.515231
ENSGALG00000008658	ZNHIT6	protein_coding	8	15099441	15127032	+	20.25	25.03	1.24275	Up	0.484142	0.515858
ENSGALG00000008365	CHRM4	protein_coding	5	22944471	22945943	+	3.49	2.32	1.49153	Down	0.483221	0.516779
ENSGALG00000009023	ING3	protein_coding	1	23196879	23211191	-	19.07	23.1	1.22047	Up	0.477907	0.522093
ENSGALG00000001740	MGAT5B	protein_coding	18	4139174	4184210	-	1.52	0.99	1.52862	Down	0.477447	0.522553
ENSGALG00000016492	TDRD15	protein_coding	3	101958856	101964309	+	0.44	0.23	1.85318	Down	0.476686	0.523314
ENSGALG00000011887	ZDHHC3	protein_coding	2	43720852	43736462	+	17.97	22.29	1.24738	Up	0.47646	0.52354
ENSGALG00000016774	NPAS2	protein_coding	1	132655000	132723188	+	0.36	0.17	2.10754	Down	0.472276	0.527724
ENSGALG00000009340	TRIM63	protein_coding	23	3171702	3175771	+	6.35	4.84	1.30313	Down	0.471969	0.528031
ENSGALG00000017283	CCND2	protein_coding	1	73303862	73342549	-	41.11	33.08	1.23793	Down	0.471407	0.528593
ENSGALG00000016754	a	protein_coding	1	131671516	131746875	-	5.64	4.34	1.28855	Down	0.469721	0.530279
ENSGALG00000017052	CCNA1	protein_coding	1	171871567	171877506	-	0.22	0.56	2.61133	Up	0.46964	0.53036
ENSGALG00000013117	PIK3C2G	protein_coding	1	64133608	64331932	+	0.06	0.17	2.61133	Up	0.46964	0.53036
ENSGALG00000009315	PAPLN	protein_coding	5	25589641	25615991	-	0.06	0.19	3.07685	Up	0.468992	0.531008
ENSGALG00000021272	SCN2B	protein_coding	24	5448267	5451407	-	0.28	0.86	3.07685	Up	0.468992	0.531008
ENSGALG00000019290	SLC6A12	protein_coding	1	60293835	60328513	-	0.12	0.37	3.07685	Up	0.468992	0.531008
ENSGALG00000012146	MGAT3	protein_coding	1	50490804	50492294	-	8.46	6.36	1.3202	Down	0.467391	0.532609
ENSGALG00000028016	.	protein_coding	1	49022100	49029093	-	0.36	0.17	2.04588	Down	0.465484	0.534516
ENSGALG00000010645	ENPP6	protein_coding	4	39028667	39055624	+	0.73	0.47	1.55806	Down	0.465476	0.534524
ENSGALG00000013950	TBCE	protein_coding	3	37389560	37410392	-	27.62	33.27	1.21348	Up	0.465183	0.534817
ENSGALG00000013795	HIVEP2	protein_coding	3	52031852	52056523	+	2.14	1.68	1.26825	Down	0.465022	0.534978
ENSGALG00000016326	.	protein_coding	1	117600675	117611623	-	4.91	6.13	1.25853	Up	0.464943	0.535057
ENSGALG00000000225	MGAT4C	protein_coding	26	897286	901876	-	0.38	0.77	2.04623	Up	0.463629	0.536371
ENSGALG00000028341	MADCAM1	protein_coding	28	2603716	2606506	+	0.48	0.14	3.48022	Down	0.46204	0.53796
ENSGALG00000010521	COL25A1	protein_coding	4	36799079	37092841	+	0.21	0.51	2.43536	Up	0.459006	0.540994
ENSGALG00000001710	.	protein_coding	20	1343160	1364227	+	0	0.06	870.321	Up	0.456874	0.543126
ENSGALG00000007043	.	protein_coding	1	15235835	15281162	+	0	0.09	870.321	Up	0.456874	0.543126
ENSGALG00000008047	.	protein_coding	5	21499950	21518541	+	0	0.31	870.321	Up	0.456874	0.543126
ENSGALG00000028592	.	protein_coding	8	10955533	10964756	-	0	0.36	870.321	Up	0.456874	0.543126
ENSGALG00000005936	AGTR2	protein_coding	4	2989458	2990579	+	0	0.2	870.321	Up	0.456874	0.543126
ENSGALG00000027709	CDC20B	protein_coding	Z	16532350	16564521	-	0	0.06	870.321	Up	0.456874	0.543126
ENSGALG00000026698	FEV	protein_coding	7	21853455	21857352	+	0	0.18	870.321	Up	0.456874	0.543126
ENSGALG00000028158	FGF7	protein_coding	10	10038183	10069033	+	0	0.06	870.321	Up	0.456874	0.543126
ENSGALG00000008554	IL17REL	protein_coding	1	19824030	19859442	-	0	0.16	870.321	Up	0.456874	0.543126
ENSGALG00000016786	IL18R1	protein_coding	1	133259701	133278851	+	0	0.05	870.321	Up	0.456874	0.543126
ENSGALG00000000544	RAB44	protein_coding	26	1553858	1557199	+	0	0.28	870.321	Up	0.456874	0.543126
ENSGALG00000027314	SAXO1	protein_coding	Z	33418707	33425953	-	0	0.16	870.321	Up	0.456874	0.543126
ENSGALG00000025541	SNORA33	snoRNA	3	56048915	56049051	-	0	18.63	870.321	Up	0.456874	0.543126
ENSGALG00000002428	ZP2	protein_coding	14	15059196	15066978	-	0	0.08	870.321	Up	0.456874	0.543126
ENSGALG00000017269	.	protein_coding	1	192008564	192029116	-	0.44	0.7	1.61044	Up	0.456207	0.543793
ENSGALG00000002371	RUSC2	protein_coding	Z	8842284	8859327	+	1.26	0.9	1.38972	Down	0.455963	0.544037
ENSGALG00000010988	MPP6	protein_coding	2	31698417	31729759	+	31.42	25.57	1.22107	Down	0.455231	0.544769
ENSGALG00000012392	IYD	protein_coding	3	47713866	47731445	+	0.97	0.6	1.60767	Down	0.452763	0.547237
ENSGALG00000026370	.	protein_coding	1	112406171	112458249	-	0.7	1.27	1.8261	Up	0.452435	0.547565
ENSGALG00000026466	.	protein_coding	16	406688	409405	+	1.31	2.05	1.58276	Up	0.451734	0.548266
ENSGALG00000005662	AMPD3	protein_coding	5	8361714	8387323	-	0.08	0.27	3.37921	Up	0.451341	0.548659
ENSGALG00000010071	MAB21L2	protein_coding	4	32453927	32455006	+	1.12	2.06	1.84506	Up	0.450143	0.549857
ENSGALG00000026757	DHFR	protein_coding	Z	63876645	63893410	+	48.57	57.95	1.20195	Up	0.448272	0.551728
ENSGALG00000007871	SLC1A2	protein_coding	5	18316563	18391081	-	9	7.51	1.26741	Down	0.448061	0.551939
ENSGALG00000027786	SOCS3	protein_coding	18	10116718	10117433	+	0.57	1.52	2.66453	Up	0.447947	0.552053
ENSGALG00000003520	POLG2	protein_coding	18	6852729	6858096	-	19.55	23.96	1.2334	Up	0.446681	0.553319
ENSGALG00000021193	STARD5	protein_coding	10	11594611	11598855	+	5.29	6.88	1.31039	Up	0.446346	0.553654
ENSGALG00000003816	NT5C1A	protein_coding	23	5450092	5456561	-	0.97	0.47	2.07414	Down	0.445051	0.554949
ENSGALG00000028048	PTN	protein_coding	1	57819052	57871230	+	304.53	252.18	1.19964	Down	0.443703	0.556297
ENSGALG00000007199	TRIAP1	protein_coding	15	9293941	9294931	+	54.85	66.81	1.22145	Up	0.443697	0.556303
ENSGALG00000008433	FZD2	protein_coding	27	1515526	1517127	-	40.47	33.16	1.21242	Down	0.443684	0.556316
ENSGALG00000014769	NLN	protein_coding	Z	20512886	20551089	+	5.29	6.82	1.29861	Up	0.441719	0.558281
ENSGALG00000013287	C4orf47	protein_coding	4	60646143	60656732	+	0.36	0.18	1.92905	Down	0.44127	0.55873
ENSGALG00000009830	MGAT4D	protein_coding	4	29125100	29158609	-	0.51	0.25	2.01724	Down	0.440551	0.559449
ENSGALG00000011052	SLC38A11	protein_coding	7	19501055	19525264	+	1.26	0.87	1.43503	Down	0.439487	0.560513
ENSGALG00000027069	TSC22D3	protein_coding	4	1770827	1772689	+	11.67	8.84	1.3135	Down	0.437555	0.562445
ENSGALG00000008880	VTI1A	protein_coding	6	26277903	26526700	+	18.23	14.14	1.28385	Down	0.436927	0.563073
ENSGALG00000016927	KLF5	protein_coding	1	155257165	155276151	-	5.24	6.53	1.25767	Up	0.436422	0.563578
ENSGALG00000019690	WDR86	protein_coding	2	6203237	6221340	-	9.66	12.24	1.27475	Up	0.436179	0.563821
ENSGALG00000022718	FUT4	protein_coding	1	184863376	184864692	-	3.89	2.4	1.61383	Down	0.436005	0.563995
ENSGALG00000000557	ETNK2	protein_coding	26	1658325	1665181	-	2.56	3.84	1.50829	Up	0.435572	0.564428
ENSGALG00000027927	.	protein_coding	Z	37186555	37195651	-	1.45	1.89	1.3173	Up	0.434943	0.565057
ENSGALG00000004475	.	protein_coding	4	1174207	1176630	+	0.12	0	829.232	Down	0.4316	0.5684
ENSGALG00000010336	.	protein_coding	4	34432250	34433521	-	0.44	0	829.232	Down	0.4316	0.5684
ENSGALG00000015045	.	protein_coding	Z	27659618	27668309	+	0.14	0	829.232	Down	0.4316	0.5684
ENSGALG00000015172	.	protein_coding	1	82786802	82795191	-	0.21	0	829.232	Down	0.4316	0.5684
ENSGALG00000023269	.	protein_coding	15	9910154	9917208	-	0.21	0	829.232	Down	0.4316	0.5684
ENSGALG00000023969	.	protein_coding	1	454892	455471	-	0.6	0	829.232	Down	0.4316	0.5684
ENSGALG00000026230	.	pseudogene	4	19706680	19707771	-	0.2	0	829.232	Down	0.4316	0.5684
ENSGALG00000007851	C10orf67	protein_coding	2	17250380	17288284	+	0.06	0	829.232	Down	0.4316	0.5684
ENSGALG00000004134	GLRA1	protein_coding	13	12167686	12188663	+	0.15	0	829.232	Down	0.4316	0.5684
ENSGALG00000013625	IPCEF1	protein_coding	3	49358076	49417141	-	0.12	0	829.232	Down	0.4316	0.5684
ENSGALG00000003437	ADAM8	protein_coding	6	8867266	8879479	-	0.87	1.37	1.59025	Up	0.431526	0.568474
ENSGALG00000001276	HOXB9	protein_coding	27	3568746	3572745	+	294.94	245.63	1.19808	Down	0.431413	0.568587
ENSGALG00000019198	.	protein_coding	1	98149457	98319373	+	5.42	3.48	1.55259	Down	0.430457	0.569543
ENSGALG00000007063	CBX4	protein_coding	18	9885036	9886813	+	5.67	4.08	1.38057	Down	0.426786	0.573214
ENSGALG00000010535	SGMS2	protein_coding	4	37429511	37455185	-	8.08	6.16	1.30253	Down	0.424871	0.575129
ENSGALG00000009863	.	protein_coding	3	21600963	21605202	-	50.88	62.45	1.22928	Up	0.424654	0.575346
ENSGALG00000026544	.	protein_coding	11	18329155	18330450	+	30.62	22.51	1.37093	Down	0.423975	0.576025
ENSGALG00000015419	PENK	protein_coding	2	111076869	111081312	-	1.85	2.7	1.46893	Up	0.423209	0.576791
ENSGALG00000002864	LRRTM3	protein_coding	6	6249644	6333333	-	0.18	0.33	1.82524	Up	0.423125	0.576875
ENSGALG00000008570	MOV10L1	protein_coding	1	19894579	19925776	+	0.5	0.26	1.90814	Down	0.420728	0.579272
ENSGALG00000006811	ZIC1	protein_coding	9	11395947	11400537	+	44.26	52.6	1.1981	Up	0.419341	0.580659
ENSGALG00000012998	WNT5B	protein_coding	1	61044205	61059847	+	53.3	43.66	1.21477	Down	0.417283	0.582717
ENSGALG00000019640	.	protein_coding	2	32971636	32973428	-	45.04	36.41	1.23303	Down	0.416763	0.583237
ENSGALG00000012293	C22orf23	protein_coding	1	50927713	50931077	+	5.93	3.7	1.60165	Down	0.415829	0.584171
ENSGALG00000001918	DNAJB5	protein_coding	Z	8383248	8395502	+	7.62	5.82	1.30048	Down	0.415371	0.584629
ENSGALG00000011124	ARHGAP24	protein_coding	4	45480033	45510533	-	1.82	2.56	1.41467	Up	0.414393	0.585607
ENSGALG00000005852	SRMS	protein_coding	20	9373970	9382871	-	0.03	0.15	5.58317	Up	0.414218	0.585782
ENSGALG00000023590	KIAA1755	protein_coding	20	10700368	10707694	+	1.44	2	1.39493	Up	0.413709	0.586291
ENSGALG00000005147	AMY1A	protein_coding	8	10001375	10007677	-	2.27	3.33	1.47491	Up	0.413694	0.586306
ENSGALG00000004170	ADA	protein_coding	20	5699881	5712513	+	2.18	2.97	1.37366	Up	0.4124	0.5876
ENSGALG00000005411	MEIOB	protein_coding	14	6045113	6056878	-	0.31	0.08	3.92498	Down	0.410103	0.589897
ENSGALG00000014218	PHF21B	protein_coding	1	70098157	70154426	-	36.89	29.49	1.24757	Down	0.406355	0.593645
ENSGALG00000006782	MRPL46	protein_coding	10	12667221	12669762	+	88.43	105.69	1.20092	Up	0.40545	0.59455
ENSGALG00000002646	FAM171B	protein_coding	7	1259821	1290809	-	79.98	66.35	1.19594	Down	0.404659	0.595341
ENSGALG00000023279	EPN3	protein_coding	18	10591546	10596249	-	11.57	9.09	1.26494	Down	0.403885	0.596115
ENSGALG00000022994	SIX1	protein_coding	5	54315397	54317576	+	4.38	6.18	1.4177	Up	0.403162	0.596838
ENSGALG00000006137	ARHGAP22	protein_coding	6	17831517	17965896	-	0.31	0.11	2.8566	Down	0.401395	0.598605
ENSGALG00000011341	UNC93A	protein_coding	3	41687479	41708127	+	0.45	0.16	2.8566	Down	0.401395	0.598605
ENSGALG00000000865	.	protein_coding	19	353752	359048	+	1.03	0.54	1.88824	Down	0.401177	0.598823
ENSGALG00000012447	TNS3	protein_coding	2	55148545	55369299	-	21.76	17.98	1.19995	Down	0.401125	0.598875
ENSGALG00000012719	GLT8D2	protein_coding	1	54839974	54855734	+	0.15	0.32	2.1765	Up	0.397538	0.602462
ENSGALG00000015993	MTERF3	protein_coding	2	126597212	126615684	-	26.25	31.24	1.20015	Up	0.396796	0.603204
ENSGALG00000023157	REEP5	protein_coding	Z	45811319	45828704	+	30.66	37.1	1.21738	Up	0.396	0.604
ENSGALG00000009006	.	protein_coding	2	21523765	21533990	+	0.91	0.45	2.01342	Down	0.395202	0.604798
ENSGALG00000016100	TMEM74	protein_coding	2	131623659	131624609	-	8.55	6.11	1.39435	Down	0.393852	0.606148
ENSGALG00000022635	.	protein_coding	12	16280538	16281695	-	2.85	1.75	1.62073	Down	0.3928	0.6072
ENSGALG00000008085	NEFH	protein_coding	15	11120949	11126680	-	0.07	0.21	2.88213	Up	0.391481	0.608519
ENSGALG00000016717	GTPBP6	protein_coding	1	129412881	129423230	+	7.67	9.78	1.28454	Up	0.389282	0.610718
ENSGALG00000019789	EFCAB12	protein_coding	25	1489147	1493023	+	6.59	4.83	1.35633	Down	0.389229	0.610771
ENSGALG00000015820	CA13	protein_coding	2	122499872	122513695	+	4.64	6.66	1.44132	Up	0.389059	0.610941
ENSGALG00000004642	NMNAT2	protein_coding	8	7522441	7541963	-	4.27	6.13	1.44132	Up	0.389059	0.610941
ENSGALG00000012566	SYN3	protein_coding	1	52867138	53186826	+	1.8	2.58	1.44519	Up	0.388967	0.611033
ENSGALG00000003258	DNAAF1	protein_coding	11	2470647	2483811	-	10.6	8.33	1.26333	Down	0.388829	0.611171
ENSGALG00000010114	Pax-9	protein_coding	5	35997255	36015533	+	0.4	0.12	3.21293	Down	0.38739	0.61261
ENSGALG00000015080	SLC24A2	protein_coding	Z	33647849	33748971	-	0.33	0.1	3.21293	Down	0.38739	0.61261
ENSGALG00000006362	HTR5A	protein_coding	2	7711450	7714285	+	0.2	0.04	4.81335	Down	0.385839	0.614161
ENSGALG00000009682	VEPH1	protein_coding	9	22173837	22221855	+	0.15	0.03	4.81335	Down	0.385839	0.614161
ENSGALG00000016216	NDRG1	protein_coding	2	141549217	141589409	-	64	53.13	1.19513	Down	0.385833	0.614167
ENSGALG00000015749	ST3GAL5	protein_coding	4	84948881	84971108	-	13.8	10.35	1.23178	Down	0.384664	0.615336
ENSGALG00000004630	.	protein_coding	11	9290336	9335423	-	1.7	2.15	1.2721	Up	0.381851	0.618149
ENSGALG00000003488	PTPRT	protein_coding	20	3189962	3615919	+	1.37	0.97	1.39538	Down	0.38152	0.61848
ENSGALG00000004517	PARP3	protein_coding	12	3142120	3145054	-	7.2	5.43	1.31607	Down	0.379482	0.620518
ENSGALG00000012487	MPST	protein_coding	1	51349989	51355027	-	11.54	14.3	1.24717	Up	0.377061	0.622939
ENSGALG00000010369	IGSF10	protein_coding	9	22944425	22959198	+	0.07	0.13	2.06553	Up	0.376808	0.623192
ENSGALG00000006944	.	protein_coding	12	11647655	11651011	+	0.92	1.47	1.62037	Up	0.376801	0.623199
ENSGALG00000009390	c-met	protein_coding	1	24794262	24882798	-	0.47	0.53	1.52827	Up	0.37675	0.62325
ENSGALG00000028005	gadd45	protein_coding	Z	43589019	43592114	+	6.75	8.38	1.25073	Up	0.37644	0.62356
ENSGALG00000001632	MIS12	protein_coding	19	3415545	3416177	-	43.34	53.65	1.23848	Up	0.374093	0.625907
ENSGALG00000026727	SLC30A10	protein_coding	3	18207442	18229528	+	0.86	1.18	1.38202	Up	0.373693	0.626307
ENSGALG00000015126	TRPM3	protein_coding	Z	34939812	35198504	-	0.52	0.32	1.60766	Down	0.372933	0.627067
ENSGALG00000008281	NEURL	protein_coding	6	23201517	23337251	+	1.2	1.67	1.41833	Up	0.372383	0.627617
ENSGALG00000015211	DTNA	protein_coding	2	107131493	107228834	+	9.15	7.37	1.23215	Down	0.371881	0.628119
ENSGALG00000012209	LSM5	protein_coding	2	48697353	48702140	+	55.81	66.64	1.20113	Up	0.371594	0.628406
ENSGALG00000001314	PTGS1	protein_coding	17	8766107	8769922	+	1.56	2.34	1.51291	Up	0.370835	0.629165
ENSGALG00000011168	C12orf29	protein_coding	1	42677859	42684720	+	8.46	6.56	1.28086	Down	0.370641	0.629359
ENSGALG00000002574	.	protein_coding	10	78703	92504	+	2.88	1.69	1.69773	Down	0.369123	0.630877
ENSGALG00000008738	.	protein_coding	7	13181938	13187827	+	36.48	29.73	1.22069	Down	0.368858	0.631142
ENSGALG00000004573	LRRC8A	protein_coding	17	5305568	5310846	+	19.54	15.97	1.21385	Down	0.36571	0.63429
ENSGALG00000005024	EFCC1	protein_coding	12	5135537	5179898	-	37.3	30.76	1.20418	Down	0.365556	0.634444
ENSGALG00000006438	MNX1	protein_coding	2	8538868	8541508	-	1.88	1.01	1.85114	Down	0.364993	0.635007
ENSGALG00000015897	IMPG1	protein_coding	3	79802794	79856460	+	0.22	0.09	2.29613	Down	0.364155	0.635845
ENSGALG00000014192	ATP10D	protein_coding	4	66374739	66404130	-	5.64	4.5	1.24307	Down	0.363909	0.636091
ENSGALG00000006803	.	protein_coding	Z	44732963	44733928	+	0.31	0.03	11.6795	Down	0.363386	0.636614
ENSGALG00000005021	RAB43	protein_coding	12	5084356	5096316	-	9.57	7.36	1.2918	Down	0.359615	0.640385
ENSGALG00000004705	BUD31	protein_coding	14	4376321	4378410	+	114.7	136.67	1.19632	Up	0.358086	0.641914
ENSGALG00000005795	CYP2H1	protein_coding	6	17129992	17137315	-	0.04	0.18	4.09916	Up	0.357827	0.642173
ENSGALG00000016309	KLHL31	protein_coding	3	87554346	87560990	+	0.05	0.19	4.09916	Up	0.357827	0.642173
ENSGALG00000012377	HNMT	protein_coding	7	30750466	30763505	+	1.44	0.79	1.80853	Down	0.356896	0.643104
ENSGALG00000008765	C1D	protein_coding	3	11105742	11120517	-	56.13	67.69	1.20583	Up	0.356366	0.643634
ENSGALG00000007628	PMEPA1	protein_coding	20	11868023	11872928	+	12.99	9.58	1.35366	Down	0.355573	0.644427
ENSGALG00000003765	A1CF	protein_coding	6	9326196	9353691	-	0.04	0.12	3.26272	Up	0.355014	0.644986
ENSGALG00000004436	.	protein_coding	14	3884372	3894819	+	0.36	0.11	3.34642	Down	0.354932	0.645068
ENSGALG00000004246	SLC6A4	protein_coding	19	6201884	6214012	-	0.48	0.2	2.36855	Down	0.354451	0.645549
ENSGALG00000027399	.	miRNA	18	9471752	9471835	+	0	0	1.56119	Down	0.353646	0.646354
ENSGALG00000005069	heme	protein_coding	8	9810426	9819105	+	0.47	0.66	1.59767	Up	0.352967	0.647033
ENSGALG00000011120	SLC4A10	protein_coding	7	20678066	20774184	-	0.58	0.36	1.57823	Down	0.352952	0.647048
ENSGALG00000010179	RFX3	protein_coding	Z	26531633	26586078	-	19.34	15.79	1.21566	Down	0.352371	0.647629
ENSGALG00000028882	VWCE	protein_coding	5	406183	412683	+	2.08	2.64	1.28114	Up	0.352086	0.647914
ENSGALG00000023379	F2RL2	protein_coding	Z	23350633	23353611	+	0.12	0.46	3.72756	Up	0.350107	0.649893
ENSGALG00000026747	GTF2A1L	protein_coding	3	7528251	7539974	-	0.09	0.29	3.46198	Up	0.349886	0.650114
ENSGALG00000010722	.	protein_coding	2	26752974	26765336	+	1.86	2.53	1.36864	Up	0.34907	0.65093
ENSGALG00000006480	TCF1	protein_coding	13	15239292	15297080	-	20.54	16.37	1.24883	Down	0.346745	0.653255
ENSGALG00000013196	ANKS6	protein_coding	2	87823412	87864890	-	4.06	3.14	1.2819	Down	0.346512	0.653488
ENSGALG00000023725	IER5	protein_coding	8	5783147	5783434	-	38.86	54.07	1.36358	Up	0.346141	0.653859
ENSGALG00000028627	.	protein_coding	1	52940575	52949238	-	51.02	41.25	1.23573	Down	0.3456	0.6544
ENSGALG00000025810	CCNB3	protein_coding	4	1813109	1815939	+	172.83	204.79	1.19209	Up	0.342374	0.657626
ENSGALG00000009858	SLC30A1	protein_coding	3	21530532	21536494	+	34.63	28.37	1.21319	Down	0.340084	0.659916
ENSGALG00000016902	GPC5	protein_coding	1	146831053	147232836	-	2.44	1.8	1.3445	Down	0.339186	0.660814
ENSGALG00000021183	CFAP161	protein_coding	10	11650934	11656990	-	0.6	0.28	2.10353	Down	0.33672	0.66328
ENSGALG00000021714	PADI1	protein_coding	21	138391	148124	-	0.01	0.14	11.0983	Up	0.336451	0.663549
ENSGALG00000017838	SNORA62	snoRNA	2	44937393	44937548	-	1.04	12.45	11.0983	Up	0.336451	0.663549
ENSGALG00000015466	SIM1	protein_coding	3	70369050	70409288	+	0.36	0.67	1.84302	Up	0.336175	0.663825
ENSGALG00000029019	.	protein_coding	1	54494944	54562153	+	2.85	2.18	1.29703	Down	0.334608	0.665392
ENSGALG00000004812	FAM129A	protein_coding	8	7933908	7992849	-	1.64	1.17	1.38825	Down	0.333163	0.666837
ENSGALG00000014031	LYRM5	protein_coding	1	67331584	67338763	+	5.93	7.48	1.27094	Up	0.328804	0.671196
ENSGALG00000003105	ANKFN1	protein_coding	18	6080249	6129240	+	8.99	7.13	1.25223	Down	0.327437	0.672563
ENSGALG00000017234	FOLH1	protein_coding	1	186845641	186876181	-	3.71	2.75	1.33705	Down	0.327352	0.672648
ENSGALG00000016038	ADAM33	protein_coding	4	89090236	89114319	-	3.89	5.05	1.27682	Up	0.326903	0.673097
ENSGALG00000000599	MARCH2	protein_coding	28	815694	827123	-	6.07	4.11	1.47473	Down	0.325728	0.674272
ENSGALG00000006088	DCTN5	protein_coding	14	6876520	6883295	+	34.72	41.7	1.20822	Up	0.325689	0.674311
ENSGALG00000005421	.	protein_coding	14	6117483	6121898	+	2.86	3.72	1.30997	Up	0.322931	0.677069
ENSGALG00000003770	Protein	protein_coding	10	4583467	4605541	+	34.76	41.68	1.20634	Up	0.322391	0.677609
ENSGALG00000014041	RASSF8	protein_coding	1	67684516	67720396	+	46.21	38.35	1.19639	Down	0.320758	0.679242
ENSGALG00000001790	.	protein_coding	18	4219755	4222385	-	12.51	15.5	1.24659	Up	0.320088	0.679912
ENSGALG00000006764	MCAM	protein_coding	24	4206159	4214569	+	47.19	55.88	1.19193	Up	0.320004	0.679996
ENSGALG00000016167	DENND3	protein_coding	2	145578790	145615737	+	4.97	3.93	1.25443	Down	0.318881	0.681119
ENSGALG00000009020	JAG1	protein_coding	3	12844082	12878172	+	66.99	55.82	1.19001	Down	0.31875	0.68125
ENSGALG00000008398	MPP4	protein_coding	7	11017902	11042872	-	1.89	2.64	1.40755	Up	0.317521	0.682479
ENSGALG00000009768	MNOC	protein_coding	4	28668012	28671567	+	14.24	11.47	1.23276	Down	0.317264	0.682736
ENSGALG00000017005	CAB39L	protein_coding	1	168442816	168503513	-	20.02	24.07	1.2107	Up	0.317261	0.682739
ENSGALG00000001556	ROMO1	protein_coding	20	1031413	1032864	-	227.07	278.76	1.20847	Up	0.316619	0.683381
ENSGALG00000014727	PDE4D	protein_coding	Z	18112317	18254795	-	1.48	1.01	1.45094	Down	0.316038	0.683962
ENSGALG00000002605	MRPL17	protein_coding	Z	9156653	9157672	-	132.35	157.29	1.19263	Up	0.315933	0.684067
ENSGALG00000014081	OCIAD1	protein_coding	4	65878670	65892164	-	71.29	84.46	1.19235	Up	0.315545	0.684455
ENSGALG00000004879	SLC6A11	protein_coding	12	4050596	4132519	+	3.73	2.68	1.38089	Down	0.314695	0.685305
ENSGALG00000012808	.	protein_coding	2	65668286	65773998	-	10.7	8.81	1.20409	Down	0.312168	0.687832
ENSGALG00000011529	NAAA	protein_coding	4	49390521	49399889	-	1.3	2.08	1.60466	Up	0.311534	0.688466
ENSGALG00000010152	TSPAN8	protein_coding	1	36088861	36107303	-	0.18	0.43	2.33175	Up	0.310858	0.689142
ENSGALG00000006032	IL13RA1	protein_coding	4	3370855	3382816	+	0.64	0.32	1.95422	Down	0.310331	0.689669
ENSGALG00000017405	NPR3	protein_coding	Z	9904567	9945803	-	11.18	8.92	1.24465	Down	0.309827	0.690173
ENSGALG00000027391	AXIN1	protein_coding	14	12199023	12229602	+	13.1	15.93	1.22481	Up	0.307234	0.692766
ENSGALG00000028174	PRKCDBP	protein_coding	7	7694859	7704115	-	1.36	1.91	1.41056	Up	0.306743	0.693257
ENSGALG00000015438	MPZL1	protein_coding	1	90875216	90892817	-	20.27	16.13	1.24995	Down	0.305903	0.694097
ENSGALG00000011248	PLCL2	protein_coding	2	35030729	35122053	+	6.11	4.88	1.24293	Down	0.304785	0.695215
ENSGALG00000005747	.	protein_coding	4	2414190	2415740	+	0	0.17	773.73	Up	0.304172	0.695828
ENSGALG00000008822	.	protein_coding	17	1527858	1529074	-	0	0.42	773.73	Up	0.304172	0.695828
ENSGALG00000017164	.	protein_coding	1	179606750	179608109	+	0	0.35	773.73	Up	0.304172	0.695828
ENSGALG00000027770	.	protein_coding	3	106747976	106748468	-	0	0.94	773.73	Up	0.304172	0.695828
ENSGALG00000016852	BAFF	protein_coding	1	139440677	139454301	-	0	0.05	773.73	Up	0.304172	0.695828
ENSGALG00000027569	CLDN4	protein_coding	19	721144	722360	+	0	0.16	773.73	Up	0.304172	0.695828
ENSGALG00000002845	CTNNA3	protein_coding	6	6129271	6562977	+	0	0.04	773.73	Up	0.304172	0.695828
ENSGALG00000001320	CYP1A1	protein_coding	10	1938235	1941050	-	0	0.1	773.73	Up	0.304172	0.695828
ENSGALG00000012446	ELFN2	protein_coding	1	51176830	51179256	+	0	0.08	773.73	Up	0.304172	0.695828
ENSGALG00000003866	FIBCD1	protein_coding	17	6043774	6054936	-	0	0.09	773.73	Up	0.304172	0.695828
ENSGALG00000011235	GALNT15	protein_coding	2	34767367	34788665	+	0	0.1	773.73	Up	0.304172	0.695828
ENSGALG00000026745	GOLGA7B	protein_coding	6	21831332	21834081	-	0	0.11	773.73	Up	0.304172	0.695828
ENSGALG00000016615	GPR143	protein_coding	1	124557329	124571165	+	0	0.11	773.73	Up	0.304172	0.695828
ENSGALG00000001027	MEIOC	protein_coding	27	1219506	1234173	+	0	0.07	773.73	Up	0.304172	0.695828
ENSGALG00000000172	MYOG	protein_coding	26	960278	964046	-	0	0.13	773.73	Up	0.304172	0.695828
ENSGALG00000021303	NPY7R	protein_coding	13	12647703	12648860	-	0	0.17	773.73	Up	0.304172	0.695828
ENSGALG00000015305	NR2E1	protein_coding	3	66898978	66913949	-	0	0.07	773.73	Up	0.304172	0.695828
ENSGALG00000019802	PHLDA3	protein_coding	26	767673	768044	+	0	0.78	773.73	Up	0.304172	0.695828
ENSGALG00000009435	PPP1R3A	protein_coding	1	26299344	26325360	+	0	0.05	773.73	Up	0.304172	0.695828
ENSGALG00000025629	SNORA20	snoRNA	3	44880145	44880277	+	0	19.9	773.73	Up	0.304172	0.695828
ENSGALG00000017836	SNORA5	snoRNA	2	3995433	3995570	+	0	15.85	773.73	Up	0.304172	0.695828
ENSGALG00000017880	SNORA63	snoRNA	9	15675696	15675823	+	0	25.67	773.73	Up	0.304172	0.695828
ENSGALG00000017860	SNORD94	snoRNA	4	85036833	85036975	+	0	12.93	773.73	Up	0.304172	0.695828
ENSGALG00000006258	SPOCK1	protein_coding	13	13906202	14163956	-	28.77	23.92	1.19333	Down	0.302488	0.697512
ENSGALG00000005917	GRID2IP	protein_coding	14	6508654	6534321	+	0.14	0.04	3.74665	Down	0.302225	0.697775
ENSGALG00000027986	NIPAL1	protein_coding	4	66175121	66186188	-	0.02	0.09	5.27317	Up	0.301491	0.698509
ENSGALG00000015617	RPS23	protein_coding	Z	63183171	63185001	+	2367.58	2838.1	1.19601	Up	0.301392	0.698608
ENSGALG00000011405	SLC4A7	protein_coding	2	39023045	39102309	-	25.39	21.09	1.19414	Down	0.298896	0.701104
ENSGALG00000015177	GNA11	protein_coding	Z	37646973	37760713	-	22.81	18.29	1.24106	Down	0.2988	0.7012
ENSGALG00000022792	.	protein_coding	1	113688262	113692283	-	0	0.14	769.867	Up	0.298657	0.701343
ENSGALG00000012351	STK17A	protein_coding	2	52094038	52119044	+	0.79	1.18	1.50506	Up	0.295712	0.704288
ENSGALG00000009151	.	protein_coding	17	276902	284362	+	1.01	0.48	2.10199	Down	0.295655	0.704345
ENSGALG00000011922	PCNXL4	protein_coding	5	54497708	54507256	-	11.64	9.53	1.21071	Down	0.295021	0.704979
ENSGALG00000020283	.	protein_coding	4	11562204	11564074	-	0.26	0.04	6.93614	Down	0.294109	0.705891
ENSGALG00000027219	.	protein_coding	27	4645878	4646526	+	1.04	0.15	6.93614	Down	0.294109	0.705891
ENSGALG00000007155	RMI2	protein_coding	14	8908818	8910441	-	22.74	18.52	1.21982	Down	0.293525	0.706475
ENSGALG00000007104	LRRC15	protein_coding	9	12388882	12390573	+	0.66	0.29	2.24512	Down	0.292058	0.707942
ENSGALG00000016246	KCNQ3	protein_coding	2	140989921	141021182	-	2.95	2.12	1.38248	Down	0.291806	0.708194
ENSGALG00000022804	.	protein_coding	1	109600722	109641029	+	24.3	20.2	1.19275	Down	0.29145	0.70855
ENSGALG00000016820	GAS6	protein_coding	1	136509160	136547639	+	7.04	5.54	1.25939	Down	0.2899	0.7101
ENSGALG00000026340	MED30	protein_coding	2	134983354	135002167	+	5.91	7.16	1.22154	Up	0.288484	0.711516
ENSGALG00000026719	.	protein_coding	12	3272856	3274881	-	1.32	2.38	1.81544	Up	0.288278	0.711722
ENSGALG00000001533	TSNAXIP1	protein_coding	11	842436	857654	+	0.63	1.03	1.64721	Up	0.287367	0.712633
ENSGALG00000008250	TBX3	protein_coding	15	12207814	12219746	+	4.81	5.88	1.2326	Up	0.286376	0.713624
ENSGALG00000026262	PMP22	protein_coding	18	2287599	2301514	+	49.11	40.95	1.19048	Down	0.285594	0.714406
ENSGALG00000004293	.	protein_coding	3	44679918	44701209	+	0.14	0.03	4.06659	Down	0.283854	0.716146
ENSGALG00000029089	.	protein_coding	20	5458592	5461795	+	0.44	0.11	4.06659	Down	0.283854	0.716146
ENSGALG00000012418	KYNU	protein_coding	7	32143918	32202554	+	0.08	0.02	4.06659	Down	0.283854	0.716146
ENSGALG00000005483	CDH13	protein_coding	11	15430489	15845338	+	13.55	11.08	1.21384	Down	0.283225	0.716775
ENSGALG00000004331	TUSC5	protein_coding	19	6301732	6305942	-	30.48	39.63	1.29295	Up	0.283147	0.716853
ENSGALG00000011910	MNAT1	protein_coding	5	54176851	54292047	-	30.98	25.66	1.1985	Down	0.28307	0.71693
ENSGALG00000014300	KLB	protein_coding	4	68906150	68921658	-	1.35	1.85	1.37815	Up	0.282273	0.717727
ENSGALG00000012657	SALL3	protein_coding	2	57012984	57032376	-	141.38	117.88	1.18975	Down	0.282087	0.717913
ENSGALG00000010101	KLF2	protein_coding	8	19315964	19319691	+	0.53	0.88	1.6552	Up	0.28015	0.71985
ENSGALG00000027761	TNFAIP8	protein_coding	Z	71438142	71475216	-	3.72	4.59	1.24353	Up	0.273439	0.726561
ENSGALG00000010893	FGF5	protein_coding	4	44740274	44743143	+	0.61	0.11	5.34414	Down	0.273387	0.726613
ENSGALG00000004066	HTR6	protein_coding	21	4776632	4780155	+	0.29	0.05	5.34414	Down	0.273387	0.726613
ENSGALG00000004487	PAPPA2	protein_coding	8	6756098	6827450	-	0.05	0.01	5.34414	Down	0.273387	0.726613
ENSGALG00000027548	PROK1	protein_coding	26	1371526	1374791	+	0.25	0.05	5.34414	Down	0.273387	0.726613
ENSGALG00000027510	.	protein_coding	Z	21828786	21829853	-	0.43	0.09	4.54608	Down	0.272999	0.727001
ENSGALG00000002527	TMEM201	protein_coding	21	3421287	3442427	+	41.43	34.48	1.19294	Down	0.272945	0.727055
ENSGALG00000026341	.	protein_coding	1	1970132	1972251	-	0.71	1.84	2.58248	Up	0.271838	0.728162
ENSGALG00000015215	MAPRE2	protein_coding	2	107310933	107345428	+	68.83	57.27	1.19581	Down	0.271831	0.728169
ENSGALG00000027146	GPR139	protein_coding	14	14604690	14623162	+	2.96	2.31	1.27347	Down	0.270986	0.729014
ENSGALG00000003263	SFXN1	protein_coding	13	9368383	9388835	+	72.42	60.45	1.19092	Down	0.27054	0.72946
ENSGALG00000017510	TUSC1	protein_coding	Z	68021765	68022316	-	14.57	19.53	1.33862	Up	0.269133	0.730867
ENSGALG00000012002	.	protein_coding	2	45843712	45844704	+	0.25	0	725.703	Down	0.269107	0.730893
ENSGALG00000012475	.	protein_coding	7	34461604	34463935	-	0.31	0	725.703	Down	0.269107	0.730893
ENSGALG00000027974	.	protein_coding	24	2821741	2823440	+	0.34	0	725.703	Down	0.269107	0.730893
ENSGALG00000014280	AICDA	protein_coding	1	75409240	75413213	-	0.25	0	725.703	Down	0.269107	0.730893
ENSGALG00000004111	GPR174	protein_coding	4	1432814	1438671	+	0.06	0	725.703	Down	0.269107	0.730893
ENSGALG00000016864	METTL21C	protein_coding	1	142092496	142099273	+	0.16	0	725.703	Down	0.269107	0.730893
ENSGALG00000025926	MZB1	protein_coding	13	1806725	1808111	+	0.21	0	725.703	Down	0.269107	0.730893
ENSGALG00000015845	RIPPLY2	protein_coding	3	76997777	76999819	-	2.01	0.76	2.63704	Down	0.269022	0.730978
ENSGALG00000026836	COL16A1	protein_coding	23	4921631	4939423	-	0.91	1.25	1.38441	Up	0.267954	0.732046
ENSGALG00000016097	EMC2	protein_coding	2	131497565	131532447	+	66.91	79.25	1.19114	Up	0.266643	0.733357
ENSGALG00000015954	GEM	protein_coding	2	125802915	125811572	-	0.18	0.42	2.38994	Up	0.266573	0.733427
ENSGALG00000026817	.	protein_coding	14	8611061	8624762	+	0.87	0.4	2.19181	Down	0.266064	0.733936
ENSGALG00000023308	NPB	protein_coding	18	10219885	10220906	+	61.02	73.27	1.2038	Up	0.265053	0.734947
ENSGALG00000004334	MYLK3	protein_coding	11	7284405	7304607	+	2.96	2.15	1.365	Down	0.264583	0.735417
ENSGALG00000016767	AFF3	protein_coding	1	132026147	132299346	-	3.43	2.68	1.26999	Down	0.26421	0.73579
ENSGALG00000028352	CPN2	protein_coding	9	12392063	12394691	+	0.06	0.22	3.91292	Up	0.26372	0.73628
ENSGALG00000007636	PEPCK	protein_coding	20	11834690	11906056	-	0.06	0.17	3.91292	Up	0.26372	0.73628
ENSGALG00000014844	NKAIN2	protein_coding	3	59710415	59999592	-	3.71	5.37	1.45454	Up	0.261684	0.738316
ENSGALG00000026187	NMNAT3	protein_coding	9	5438651	5460021	-	0.29	0.53	1.84121	Up	0.260312	0.739688
ENSGALG00000013900	MAP7	protein_coding	3	54395823	54447644	+	7.19	8.66	1.21431	Up	0.259792	0.740208
ENSGALG00000011801	ESR2	protein_coding	5	52910592	52952314	+	0.21	0.4	1.95896	Up	0.259235	0.740765
ENSGALG00000011518	C2H3ORF39	protein_coding	2	41724950	41726683	+	10.37	8.21	1.2543	Down	0.257783	0.742217
ENSGALG00000002693	FAM149B1	protein_coding	6	4677768	4689108	+	29.65	24.51	1.20119	Down	0.255313	0.744687
ENSGALG00000023708	UBXN10	protein_coding	21	4846209	4848286	+	7.49	5.37	1.38938	Down	0.254683	0.745317
ENSGALG00000015788	CHMP4C	protein_coding	2	121287839	121304205	+	1.62	1.17	1.37654	Down	0.253701	0.746299
ENSGALG00000024273	PGPEP1	protein_coding	28	3721467	3726317	-	15.08	11.7	1.28366	Down	0.253701	0.746299
ENSGALG00000009552	.	protein_coding	5	28218924	28222139	+	2.58	3.71	1.44574	Up	0.253345	0.746655
ENSGALG00000003490	.	protein_coding	5	181927	188067	+	2.35	1.53	1.52553	Down	0.253012	0.746988
ENSGALG00000023172	.	protein_coding	4	48984184	48996527	+	3.21	2.58	1.23285	Down	0.252934	0.747066
ENSGALG00000014873	GJA1	protein_coding	3	61222961	61230461	-	157.83	132.36	1.18479	Down	0.252917	0.747083
ENSGALG00000016995	MED4	protein_coding	1	167977889	167987019	-	27.54	32.97	1.20477	Up	0.252329	0.747671
ENSGALG00000012105	EXOC5	protein_coding	5	55467441	55492130	+	35.6	29.7	1.1893	Down	0.251786	0.748214
ENSGALG00000012700	RNF182	protein_coding	2	60727357	60728094	-	14.62	11.04	1.32108	Down	0.251607	0.748393
ENSGALG00000014753	CENPK	protein_coding	Z	20407954	20429425	-	42.59	50.52	1.1936	Up	0.250654	0.749346
ENSGALG00000000371	CRHR1	protein_coding	27	2226991	2253136	+	0.56	0.86	1.5476	Up	0.249836	0.750164
ENSGALG00000005655	TSPEAR	protein_coding	9	4690160	4696404	+	2.07	2.88	1.39946	Up	0.249418	0.750582
ENSGALG00000003601	ATP2B4	protein_coding	26	5244545	5281001	+	76.64	64.1	1.18534	Down	0.249363	0.750637
ENSGALG00000027353	C10orf71	protein_coding	6	18217069	18221637	+	0.29	0.49	1.70437	Up	0.248168	0.751832
ENSGALG00000003227	RAB11FIP4	protein_coding	18	6282874	6369966	+	33.48	27.81	1.19553	Down	0.247381	0.752619
ENSGALG00000002007	GPR17	protein_coding	9	895355	896783	+	3.48	2.4	1.43906	Down	0.24686	0.75314
ENSGALG00000028942	ZBTB25	protein_coding	5	52819331	52820398	+	8.11	10.53	1.30501	Up	0.24666	0.75334
ENSGALG00000010900	SPC25	protein_coding	7	18426550	18430278	+	80.43	94.75	1.18554	Up	0.245729	0.754271
ENSGALG00000016592	PRPS2	protein_coding	1	122869211	122893310	-	0.85	0.36	2.32153	Down	0.24442	0.75558
ENSGALG00000010470	TCERG1L	protein_coding	6	34109826	34175471	-	2.57	3.36	1.31509	Up	0.244058	0.755942
ENSGALG00000023581	.	protein_coding	18	3541264	3542355	-	3.69	2.44	1.50251	Down	0.243592	0.756408
ENSGALG00000026291	CDH3	protein_coding	11	18310977	18316940	+	34.37	40.45	1.1862	Up	0.243438	0.756562
ENSGALG00000000302	TNNT2	protein_coding	26	789217	797274	+	1.89	3.09	1.64015	Up	0.243315	0.756685
ENSGALG00000026017	Drg11	protein_coding	6	18233411	18252163	-	0.15	0.05	2.89197	Down	0.243164	0.756836
ENSGALG00000001558	MOV10	protein_coding	26	3486369	3492328	+	0.3	0.53	1.79752	Up	0.242815	0.757185
ENSGALG00000008323	COL17A1	protein_coding	6	23670969	23706526	-	0.94	1.26	1.35948	Up	0.242424	0.757576
ENSGALG00000016589	SLC35F6	protein_coding	3	104835719	104839201	-	47.78	56.62	1.19209	Up	0.241891	0.758109
ENSGALG00000003019	WDR7	protein_coding	Z	477106	583613	-	4.76	3.89	1.21189	Down	0.241515	0.758485
ENSGALG00000012923	CDH9	protein_coding	2	71244497	71344095	+	0.32	0.58	1.81793	Up	0.239851	0.760149
ENSGALG00000011082	KCNH7	protein_coding	7	20330959	20538685	+	0.12	0.21	1.81793	Up	0.239851	0.760149
ENSGALG00000028797	PPP1R1B	protein_coding	27	4207961	4211606	+	13.92	17.76	1.28025	Up	0.239743	0.760257
ENSGALG00000027208	SHROOM4	protein_coding	4	1830442	1832824	-	25.65	30.68	1.20367	Up	0.23948	0.76052
ENSGALG00000006235	SLC41A3	protein_coding	12	10475439	10492889	-	12.8	15.42	1.21371	Up	0.239221	0.760779
ENSGALG00000013956	c-myb	protein_coding	3	54967896	54990656	-	11.04	9.06	1.20932	Down	0.239106	0.760894
ENSGALG00000013914	SERINC4	protein_coding	10	19616509	19620261	+	0.33	0.65	2.00384	Up	0.238964	0.761036
ENSGALG00000013145	EPB41L4B	protein_coding	2	84337586	84458094	-	0.62	0.43	1.434	Down	0.238821	0.761179
ENSGALG00000004790	WNT4	protein_coding	21	6300381	6312118	+	364.49	430.02	1.18707	Up	0.238387	0.761613
ENSGALG00000009017	STEAP2	protein_coding	2	21544718	21556233	+	3.1	2.16	1.42437	Down	0.237486	0.762514
ENSGALG00000001378	C1orf74	protein_coding	26	3106955	3107746	-	4.8	6.88	1.43803	Up	0.237157	0.762843
ENSGALG00000012433	ADCY1	protein_coding	2	54794233	54967082	+	0.28	0.14	1.94238	Down	0.236696	0.763304
ENSGALG00000009302	EMX2	protein_coding	6	28814903	28820582	+	2.09	3.07	1.48075	Up	0.236477	0.763523
ENSGALG00000026830	FMR1NB	protein_coding	4	18607592	18625217	-	0.24	0.46	1.92588	Up	0.235158	0.764842
ENSGALG00000015410	BVES	protein_coding	3	68268129	68295765	+	0.81	0.47	1.70685	Down	0.234164	0.765836
ENSGALG00000019254	A2ML1	protein_coding	1	75534046	75551354	+	1.96	2.66	1.36648	Up	0.234031	0.765969
ENSGALG00000001824	.	protein_coding	11	1155407	1157865	+	1.8	2.79	1.55491	Up	0.233693	0.766307
ENSGALG00000016849	ING1	protein_coding	1	138546781	138548174	+	47.36	56.9	1.20511	Up	0.233688	0.766312
ENSGALG00000002948	TXNL1	protein_coding	Z	593093	607740	+	120.27	141.55	1.18366	Up	0.233379	0.766621
ENSGALG00000002583	PIK3CD	protein_coding	21	3470173	3492933	+	2.66	2.11	1.2455	Down	0.23174	0.76826
ENSGALG00000005650	.	protein_coding	2	451035	451852	+	0.59	1.36	2.30429	Up	0.22871	0.77129
ENSGALG00000003537	SGK2	protein_coding	20	3984242	3994990	-	0.18	0.4	2.30429	Up	0.22871	0.77129
ENSGALG00000005867	MARCH8	protein_coding	6	17210806	17295313	-	3.17	2.37	1.32628	Down	0.228294	0.771706
ENSGALG00000003126	ERBB4	protein_coding	7	3031382	3433912	-	1.67	2.18	1.3119	Up	0.22829	0.77171
ENSGALG00000000737	SMPDL3B	protein_coding	23	1460008	1465777	+	6.47	7.98	1.24299	Up	0.228072	0.771928
ENSGALG00000010589	FLRT2	protein_coding	5	41460690	41463889	+	1.44	1.96	1.37231	Up	0.22805	0.77195
ENSGALG00000015605	BACH2	protein_coding	3	74768582	74811042	+	9.95	8.05	1.22687	Down	0.227812	0.772188
ENSGALG00000009719	PCDH10	protein_coding	4	26355293	26387417	+	0.58	0.86	1.47577	Up	0.227658	0.772342
ENSGALG00000002005	.	protein_coding	21	2679190	2699394	-	1.17	1.62	1.3966	Up	0.226234	0.773766
ENSGALG00000027613	GDF-9	protein_coding	13	16449981	16452836	+	0	0.09	713.844	Up	0.225554	0.774446
ENSGALG00000009114	DGAT2	protein_coding	1	193951674	193966948	-	1.38	0.78	1.7558	Down	0.224122	0.775878
ENSGALG00000026125	.	pseudogene	4	2293248	2293974	-	0.04	0.41	10.1742	Up	0.222791	0.777209
ENSGALG00000015192	GZMM	protein_coding	28	3113569	3115852	-	0.02	0.24	10.1742	Up	0.222791	0.777209
ENSGALG00000006792	VSTM2L	protein_coding	20	10761591	10764145	-	11.48	14.82	1.29458	Up	0.221906	0.778094
ENSGALG00000016943	OLFM4	protein_coding	1	164871751	164897395	-	0.41	0.7	1.71351	Up	0.22164	0.77836
ENSGALG00000007305	NME1	protein_coding	18	10253363	10256902	-	3	3.97	1.33283	Up	0.221286	0.778714
ENSGALG00000013085	PTPRO	protein_coding	1	62933511	63081609	+	6.38	5.24	1.22125	Down	0.221156	0.778844
ENSGALG00000008932	ENTPD8	protein_coding	17	917234	923564	-	0.21	0.03	6.35389	Down	0.219164	0.780836
ENSGALG00000002008	RNF157	protein_coding	18	4454146	4465041	+	3.73	2.74	1.34782	Down	0.21783	0.78217
ENSGALG00000001879	GRID1	protein_coding	6	1135083	1444647	-	0.42	0.27	1.52306	Down	0.217646	0.782354
ENSGALG00000016037	SPAG1	protein_coding	2	128174914	128210128	+	1.93	2.49	1.30316	Up	0.217615	0.782385
ENSGALG00000010490	DPYSL4	protein_coding	6	34398117	34408511	+	86.43	72.6	1.18152	Down	0.217501	0.782499
ENSGALG00000010342	OTOGL	protein_coding	1	39690270	39781595	+	0.18	0.28	1.61806	Up	0.21703	0.78297
ENSGALG00000014355	STIM2	protein_coding	4	72683440	72741445	-	20.56	17.01	1.19976	Down	0.216813	0.783187
ENSGALG00000006202	SCNN1B	protein_coding	14	6949246	6957640	-	3.03	2.19	1.36895	Down	0.21647	0.78353
ENSGALG00000008305	CASP10	protein_coding	7	10924385	10932701	+	10.98	8.73	1.24955	Down	0.216371	0.783629
ENSGALG00000023821	DHX58	protein_coding	27	4822592	4826644	-	0.21	0.46	2.20909	Up	0.216188	0.783812
ENSGALG00000006501	GGT5	protein_coding	15	8357677	8374452	+	0.2	0.44	2.20909	Up	0.216188	0.783812
ENSGALG00000012275	Epm2a	protein_coding	3	45769623	45811385	-	1.85	2.39	1.30142	Up	0.216157	0.783843
ENSGALG00000010457	SAMD15	protein_coding	5	38485865	38491154	+	2.84	1.59	1.77807	Down	0.215399	0.784601
ENSGALG00000005505	PIK3CB	protein_coding	9	5092108	5175814	-	5.01	6.02	1.21333	Up	0.214539	0.785461
ENSGALG00000016049	RRM2B	protein_coding	2	128858937	128869345	-	25.51	20.97	1.20906	Down	0.214465	0.785535
ENSGALG00000001727	LZTS1	protein_coding	22	1561514	1572900	+	3.35	4.39	1.32261	Up	0.212611	0.787389
ENSGALG00000013993	VNN1	protein_coding	3	56091510	56098068	+	0.62	0.36	1.71118	Down	0.212394	0.787606
ENSGALG00000017056	DCLK1	protein_coding	1	172004087	172233561	+	12.31	10.17	1.2008	Down	0.212096	0.787904
ENSGALG00000023347	.	protein_coding	2	15793697	15802765	+	1.1	0.69	1.56747	Down	0.212083	0.787917
ENSGALG00000004664	ZDHHC12	protein_coding	17	5237450	5242997	-	6.12	4.83	1.25796	Down	0.211756	0.788244
ENSGALG00000012488	TST	protein_coding	1	51355166	51362344	+	25.97	31.29	1.21117	Up	0.211612	0.788388
ENSGALG00000016725	OPN5	protein_coding	3	109727731	109741746	+	0.21	0.62	2.90059	Up	0.211553	0.788447
ENSGALG00000003115	COL4A3	protein_coding	9	8873716	8915386	+	0.3	0.43	1.45479	Up	0.211303	0.788697
ENSGALG00000011339	IGFBP7	protein_coding	4	48581286	48595158	+	10.57	13.26	1.26111	Up	0.210886	0.789114
ENSGALG00000001425	SNX19	protein_coding	24	1774654	1792326	-	15.47	12.8	1.19868	Down	0.210202	0.789798
ENSGALG00000015327	TXNL4B	protein_coding	1	84708525	84710604	-	12.84	16.19	1.26649	Up	0.210034	0.789966
ENSGALG00000007831	TLX1	protein_coding	6	22577419	22580874	-	0.17	0.86	4.96317	Up	0.209902	0.790098
ENSGALG00000005256	EPHA4	protein_coding	9	7111079	7201192	-	28.07	23.51	1.18383	Down	0.20975	0.79025
ENSGALG00000017926	7SK	misc_RNA	3	87768167	87768495	-	384.55	328.4	1.18791	Down	0.208844	0.791156
ENSGALG00000016454	E2F6	protein_coding	3	96852537	96861622	-	25.07	29.91	1.20066	Up	0.208571	0.791429
ENSGALG00000014413	CCDC58	protein_coding	1	76267859	76277176	-	66.45	79.13	1.19414	Up	0.208333	0.791667
ENSGALG00000001282	GABRD	protein_coding	21	1849380	1856932	-	1.09	1.63	1.51098	Up	0.207151	0.792849
ENSGALG00000027897	DTX1	protein_coding	15	11185341	11191225	+	0.97	0.55	1.76238	Down	0.205033	0.794967
ENSGALG00000010518	NRXN3	protein_coding	5	38796212	39223738	+	0.16	0.06	2.72666	Down	0.204584	0.795416
ENSGALG00000006841	POLR2L	protein_coding	5	15024205	15025600	+	280.99	333.22	1.18202	Up	0.202707	0.797293
ENSGALG00000014640	GOLPH3L	protein_coding	25	1500771	1503713	+	0.2	0.59	3.02976	Up	0.201363	0.798637
ENSGALG00000005785	.	protein_coding	W	22485	138725	+	6.27	5.21	1.19284	Down	0.200929	0.799071
ENSGALG00000028529	PTGDS	protein_coding	17	509034	511024	-	2.69	1.46	1.83316	Down	0.20091	0.79909
ENSGALG00000005128	PTPDC1	protein_coding	12	6091177	6103088	-	3.36	4.09	1.22774	Up	0.200604	0.799396
ENSGALG00000028376	Fgf19	protein_coding	5	16862037	16868089	-	2.03	1.5	1.3481	Down	0.199338	0.800662
ENSGALG00000006997	BRINP1	protein_coding	17	3985882	4064290	-	1.41	1.97	1.40576	Up	0.198729	0.801271
ENSGALG00000008691	SNX5	protein_coding	3	14813793	14830438	+	9.09	11.18	1.23757	Up	0.198279	0.801721
ENSGALG00000003354	KCNH4	protein_coding	27	4847654	4856867	-	0.37	0.17	2.19662	Down	0.197946	0.802054
ENSGALG00000009064	FZD1	protein_coding	2	22261021	22263332	+	64.54	54.28	1.18014	Down	0.197698	0.802302
ENSGALG00000004275	RHOF	protein_coding	15	5612621	5620330	-	0.52	0.89	1.72385	Up	0.197166	0.802834
ENSGALG00000026733	FFAR4	protein_coding	6	19947519	19952739	-	0.45	0.12	3.85267	Down	0.196763	0.803237
ENSGALG00000026246	GIF	protein_coding	5	484890	487031	+	0.37	0.1	3.85267	Down	0.196763	0.803237
ENSGALG00000003972	FAXDC2	protein_coding	13	11361016	11373071	+	0.54	0.98	1.83909	Up	0.195988	0.804012
ENSGALG00000008512	GRIA3	protein_coding	4	15700804	15845955	-	1.93	1.65	1.32284	Down	0.195592	0.804408
ENSGALG00000006053	.	protein_coding	15	8023820	8030876	+	1.02	0.54	1.86778	Down	0.195393	0.804607
ENSGALG00000009511	SI	protein_coding	9	20628824	20671735	+	0.05	0.13	2.56446	Up	0.194768	0.805232
ENSGALG00000025992	CDHR4	protein_coding	12	2420987	2427304	-	0.05	0.19	4.19074	Up	0.19402	0.80598
ENSGALG00000007814	.	protein_coding	9	15043911	15046938	+	0.43	0.82	1.93001	Up	0.193716	0.806284
ENSGALG00000005803	ZNRF3	protein_coding	15	7788957	7795744	+	49.99	42.02	1.18081	Down	0.193675	0.806325
ENSGALG00000019967	MTFR2	protein_coding	3	54510600	54521360	+	41.94	49.3	1.18369	Up	0.192456	0.807544
ENSGALG00000005278	CDH11	protein_coding	11	11582884	11662192	+	32.27	27.13	1.17904	Down	0.192376	0.807624
ENSGALG00000007147	.	protein_coding	15	9275463	9276559	-	1.81	2.92	1.62116	Up	0.19224	0.80776
ENSGALG00000018874	SNX24	protein_coding	Z	81101071	81177259	+	34.37	40.7	1.19141	Up	0.192039	0.807961
ENSGALG00000010998	EFCAB7	protein_coding	8	26748611	26762766	+	7.85	5.98	1.30573	Down	0.191523	0.808477
ENSGALG00000009413	BROX	protein_coding	3	17332313	17343311	-	17.15	13.84	1.23171	Down	0.191393	0.808607
ENSGALG00000019894	TMEM14A	protein_coding	3	87839732	87846584	-	32.08	38.49	1.20534	Up	0.191386	0.808614
ENSGALG00000002509	COL5A2	protein_coding	7	447686	556916	+	54.49	44.96	1.17949	Down	0.191091	0.808909
ENSGALG00000002444	.	protein_coding	18	4785931	4812849	-	0.03	0	6.40299	Down	0.190111	0.809889
ENSGALG00000016556	.	protein_coding	3	104625524	104632845	-	0.04	0.01	6.40299	Down	0.190111	0.809889
ENSGALG00000029114	.	protein_coding	8	10976790	10990290	-	0.34	0.05	6.40299	Down	0.190111	0.809889
ENSGALG00000004459	C15orf62	protein_coding	5	1013118	1015116	+	0.2	0.03	6.40299	Down	0.190111	0.809889
ENSGALG00000027483	GLRX	protein_coding	Z	57167986	57176365	+	3.27	1.91	1.81364	Down	0.189929	0.810071
ENSGALG00000008905	HABP2	protein_coding	6	26971704	26991533	+	0.8	0.44	1.81364	Down	0.189929	0.810071
ENSGALG00000005299	ANXA7	protein_coding	6	15752205	15762949	-	7.46	9.43	1.27225	Up	0.189819	0.810181
ENSGALG00000021009	FOXL2	protein_coding	9	5200075	5200992	-	0.69	0.22	3.07881	Down	0.18849	0.81151
ENSGALG00000005445	.	protein_coding	19	8547918	8553221	+	0.08	0.29	3.72668	Up	0.188473	0.811527
ENSGALG00000008352	CKMT1A	protein_coding	10	19638558	19641543	-	4.26	2.99	1.41684	Down	0.188466	0.811534
ENSGALG00000003212	TSPO2	protein_coding	26	4636547	4641634	+	7.65	9.45	1.24398	Up	0.187689	0.812311
ENSGALG00000005468	SYNRG	protein_coding	19	8598430	8627310	-	32.18	27.06	1.17905	Down	0.186275	0.813725
ENSGALG00000028414	.	protein_coding	2	31147804	31159807	-	0	0.1	678.105	Up	0.18603	0.81397
ENSGALG00000015653	JPH1	protein_coding	2	117820324	117897580	-	3.86	2.91	1.31736	Down	0.185107	0.814893
ENSGALG00000001496	.	protein_coding	15	471084	491529	+	0	1.61	677.139	Up	0.18504	0.81496
ENSGALG00000005242	.	protein_coding	2	1480605	1505475	-	0	0.05	677.139	Up	0.18504	0.81496
ENSGALG00000010288	.	protein_coding	3	29786243	29787097	+	0	0.31	677.139	Up	0.18504	0.81496
ENSGALG00000020194	.	protein_coding	4	45141988	45143421	+	0	0.77	677.139	Up	0.18504	0.81496
ENSGALG00000024029	.	protein_coding	4	1796343	1799676	+	0	0.15	677.139	Up	0.18504	0.81496
ENSGALG00000024379	.	protein_coding	13	1767729	1785069	+	0	0.19	677.139	Up	0.18504	0.81496
ENSGALG00000027400	.	protein_coding	9	23437761	23438972	-	0	0.14	677.139	Up	0.18504	0.81496
ENSGALG00000013221	ARHGEF33	protein_coding	3	15930073	15950708	+	0	0.07	677.139	Up	0.18504	0.81496
ENSGALG00000023414	HMX2	protein_coding	6	31018104	31023370	+	0	0.14	677.139	Up	0.18504	0.81496
ENSGALG00000001347	LHX6	protein_coding	17	8724589	8732994	-	0	0.18	677.139	Up	0.18504	0.81496
ENSGALG00000004230	LIPC	protein_coding	10	6480269	6521283	-	0	0.1	677.139	Up	0.18504	0.81496
ENSGALG00000014821	THEMIS	protein_coding	3	58437710	58506141	+	0	0.08	677.139	Up	0.18504	0.81496
ENSGALG00000004525	TSPAN10	protein_coding	18	9425598	9427190	-	0	0.18	677.139	Up	0.18504	0.81496
ENSGALG00000013484	ZPBP2	protein_coding	27	4284266	4290404	+	0	0.06	677.139	Up	0.18504	0.81496
ENSGALG00000016654	.	protein_coding	1	127846184	127863296	+	0.22	0.05	4.27882	Down	0.18491	0.81509
ENSGALG00000008022	TPN	protein_coding	16	97656	101192	+	2.72	3.8	1.40593	Up	0.184184	0.815816
ENSGALG00000023673	POP4	protein_coding	11	7841312	7844172	+	24.59	29.85	1.21903	Up	0.183964	0.816036
ENSGALG00000000604	NKAIN1	protein_coding	23	539359	544026	-	20.42	15.79	1.29249	Down	0.183887	0.816113
ENSGALG00000024487	C8orf22	protein_coding	2	108189927	108193054	+	0.31	0.64	2.07754	Up	0.182433	0.817567
ENSGALG00000000667	EDN2	protein_coding	23	950279	955659	+	0.2	0.4	2.07754	Up	0.182433	0.817567
ENSGALG00000008317	SDSL	protein_coding	15	12572529	12579566	-	0.19	0.5	1.79212	Up	0.182079	0.817921
ENSGALG00000028308	TNS4	protein_coding	27	4448703	4462843	-	2.93	2.15	1.34841	Down	0.181794	0.818206
ENSGALG00000013766	DSEL	protein_coding	2	94662444	94666094	+	3.08	2.39	1.27794	Down	0.181604	0.818396
ENSGALG00000015932	KCNQ5	protein_coding	3	80962161	81225706	-	0.37	0.53	1.45311	Up	0.1815	0.8185
ENSGALG00000010468	ISM2	protein_coding	5	38524087	38527515	-	8.9	6.97	1.26874	Down	0.181352	0.818648
ENSGALG00000024319	.	protein_coding	22	351477	356410	-	0.73	0.15	4.98809	Down	0.18078	0.81922
ENSGALG00000007282	CNGA2	protein_coding	4	10889950	10892483	-	0.21	0.04	4.98809	Down	0.18078	0.81922
ENSGALG00000013535	CYP4V2	protein_coding	4	60965220	60977430	+	0.21	0.04	4.98809	Down	0.18078	0.81922
ENSGALG00000012416	.	protein_coding	1	51000075	51005700	+	0.26	0.68	2.6279	Up	0.180528	0.819472
ENSGALG00000029140	CRABP2	protein_coding	25	468703	470859	+	630.91	751.77	1.1781	Up	0.180181	0.819819
ENSGALG00000000017	.	protein_coding	20	10267361	10268205	+	8.89	6.22	1.42907	Down	0.180151	0.819849
ENSGALG00000012178	PDGFB	protein_coding	1	50582287	50594411	+	3.89	2.61	1.42907	Down	0.180151	0.819849
ENSGALG00000006046	DNAJC5	protein_coding	20	9868316	9882697	-	22.85	18.83	1.20546	Down	0.179735	0.820265
ENSGALG00000012280	PPP3CA	protein_coding	4	59910288	60049717	-	13.58	16.03	1.19077	Up	0.179149	0.820851
ENSGALG00000006174	VSTM4	protein_coding	6	18108253	18138740	-	3.78	5.01	1.33462	Up	0.178895	0.821105
ENSGALG00000027876	IMMP2L	protein_coding	1	27363925	27678175	+	0.84	1.14	1.36164	Up	0.178254	0.821746
ENSGALG00000025804	CLCN2	protein_coding	9	15395572	15405268	-	0.22	0.08	2.7849	Down	0.177423	0.822577
ENSGALG00000027568	.	protein_coding	1	49344319	49350086	+	0.82	1.5	1.8383	Up	0.177307	0.822693
ENSGALG00000008998	FAM179A	protein_coding	3	8438924	8480335	-	1.15	0.77	1.47128	Down	0.177056	0.822944
ENSGALG00000008066	UQCR10	protein_coding	15	11034185	11035607	-	476.18	563.97	1.17764	Up	0.177036	0.822964
ENSGALG00000006126	COL6A2	protein_coding	7	6781274	6810349	+	0.18	0.34	1.86571	Up	0.175814	0.824186
ENSGALG00000007827	NMRAL1	protein_coding	14	12743724	12748653	-	14.5	17.25	1.19865	Up	0.175775	0.824225
ENSGALG00000009089	titin	protein_coding	7	14648300	14691849	+	0.07	0.03	2.44882	Down	0.175762	0.824238
ENSGALG00000010486	JAKMIP3	protein_coding	6	34337364	34387153	+	0.4	0.19	2.05388	Down	0.175234	0.824766
ENSGALG00000015616	ACOT12	protein_coding	Z	63526279	63558532	+	0.23	0.43	1.89679	Up	0.175036	0.824964
ENSGALG00000008572	LAMP2	protein_coding	4	16383564	16400292	+	29.83	24.86	1.19185	Down	0.17438	0.82562
ENSGALG00000010929	SPARCL1	protein_coding	4	45106288	45113208	+	0.77	0.42	1.82477	Down	0.173439	0.826561
ENSGALG00000011386	BCS1L	protein_coding	7	21965815	21971129	-	23.16	19.24	1.19574	Down	0.173012	0.826988
ENSGALG00000015641	CCNH	protein_coding	Z	60822445	60832319	+	41.37	48.43	1.17937	Up	0.172749	0.827251
ENSGALG00000021397	.	protein_coding	Z	72863015	72869682	-	113.75	133.16	1.1772	Up	0.171797	0.828203
ENSGALG00000005839	.	protein_coding	Z	7784790	7796943	-	3.44	4.54	1.33105	Up	0.170886	0.829114
ENSGALG00000025814	MRPL9	protein_coding	25	2144686	2146230	-	64.93	83.02	1.25714	Up	0.170883	0.829117
ENSGALG00000015896	MMP16	protein_coding	2	123445894	123621303	-	3.79	3.07	1.22244	Down	0.170871	0.829129
ENSGALG00000008420	CAND2	protein_coding	12	19444973	19459421	+	17.73	14.81	1.1875	Down	0.170459	0.829541
ENSGALG00000000400	KCNC4	protein_coding	26	1310297	1327877	+	1.09	1.53	1.40612	Up	0.170357	0.829643
ENSGALG00000011948	skTmod	protein_coding	25	1788992	1961542	-	2.31	1.53	1.46541	Down	0.170266	0.829734
ENSGALG00000009537	PPM1L	protein_coding	9	21476302	21557159	+	8.15	6.16	1.31669	Down	0.169227	0.830773
ENSGALG00000005499	IL17RD	protein_coding	12	8535420	8595065	-	46.7	39.31	1.17733	Down	0.168274	0.831726
ENSGALG00000011517	SNRK	protein_coding	2	41602630	41626749	-	24.47	20.52	1.18261	Down	0.168022	0.831978
ENSGALG00000006859	SV2B	protein_coding	10	13701912	13728770	+	4.24	5.03	1.19783	Up	0.168007	0.831993
ENSGALG00000008671	ST8SIA6	protein_coding	2	19614633	19653024	+	1.35	1.96	1.46105	Up	0.1673	0.8327
ENSGALG00000014447	AK3	protein_coding	Z	27315730	27328174	-	7.62	9.77	1.28757	Up	0.167177	0.832823
ENSGALG00000010750	SAP30	protein_coding	4	42754695	42760373	+	54.37	65.8	1.20903	Up	0.166805	0.833195
ENSGALG00000009356	SKIL	protein_coding	9	19261921	19273446	-	9.49	7.79	1.20809	Down	0.166609	0.833391
ENSGALG00000005763	VILL	protein_coding	2	4562087	4592894	+	0.71	0.44	1.61614	Down	0.166066	0.833934
ENSGALG00000003289	CHUK	protein_coding	6	8827168	8850022	+	28.85	33.76	1.17951	Up	0.165507	0.834493
ENSGALG00000012054	DCLK3	protein_coding	2	46489572	46501336	-	1.25	0.83	1.48565	Down	0.165155	0.834845
ENSGALG00000012770	MAK	protein_coding	2	63302984	63336417	+	0.07	0.15	2.08761	Up	0.164969	0.835031
ENSGALG00000010977	FAM221A	protein_coding	2	31461954	31468495	+	3.43	2.59	1.31397	Down	0.164651	0.835349
ENSGALG00000006413	CEMIP	protein_coding	10	11740664	11788096	-	0.22	0.38	1.79012	Up	0.164561	0.835439
ENSGALG00000016603	MID1	protein_coding	1	124042084	124134384	+	10.58	8.63	1.21697	Down	0.164443	0.835557
ENSGALG00000011137	CREB5	protein_coding	2	33741966	33985846	+	0.84	0.44	1.90133	Down	0.16415	0.83585
ENSGALG00000006051	CDC7	protein_coding	8	13442245	13459969	-	33.49	39.1	1.17695	Up	0.164135	0.835865
ENSGALG00000027218	CRACR2A	protein_coding	26	1545390	1549195	+	0.05	0.27	6.04008	Up	0.16356	0.83644
ENSGALG00000028806	GRB7	protein_coding	27	4249889	4255758	+	0.02	0.14	6.04008	Up	0.16356	0.83644
ENSGALG00000002769	DNAJC12	protein_coding	6	6100818	6109848	+	7.85	9.68	1.24056	Up	0.163351	0.836649
ENSGALG00000010275	FCF1	protein_coding	5	37308073	37313662	+	52.5	61.3	1.17642	Up	0.163255	0.836745
ENSGALG00000005502	cKv6.3	protein_coding	11	16123771	16139737	-	0.48	0.23	2.09442	Down	0.163224	0.836776
ENSGALG00000002535	.	protein_coding	14	13096738	13106562	+	14.21	11.66	1.2094	Down	0.162395	0.837605
ENSGALG00000012568	TIMP3	protein_coding	1	53058721	53091132	-	36.72	30.21	1.21181	Down	0.162059	0.837941
ENSGALG00000006933	C16orf52	protein_coding	14	8544602	8567393	+	7.45	4.83	1.54661	Down	0.161896	0.838104
ENSGALG00000003611	.	protein_coding	14	1578946	1588403	-	2.74	1.59	1.72408	Down	0.161642	0.838358
ENSGALG00000027095	PUDP	protein_coding	1	125868713	125932063	+	1.27	1.64	1.30976	Up	0.161455	0.838545
ENSGALG00000006726	GATA3	protein_coding	1	4288842	4318191	+	0.52	0.74	1.45612	Up	0.160896	0.839104
ENSGALG00000006819	AGBL1	protein_coding	10	13154344	13445021	-	0.41	0.6	1.46872	Up	0.160506	0.839494
ENSGALG00000026560	.	protein_coding	4	44734247	44737047	+	9.68	7.75	1.24106	Down	0.158947	0.841053
ENSGALG00000027536	PERP	protein_coding	3	53805127	53822823	+	0.23	0.46	1.97756	Up	0.158915	0.841085
ENSGALG00000012554	UPP2	protein_coding	7	35804359	35810329	+	0.37	0.72	1.97756	Up	0.158915	0.841085
ENSGALG00000006713	CELF2	protein_coding	1	5715214	5839991	+	15.46	12.58	1.22031	Down	0.15883	0.84117
ENSGALG00000026794	KIAA1456	protein_coding	4	64216397	64317827	-	0.27	0.44	1.64125	Up	0.158666	0.841334
ENSGALG00000021039	HKDC1	protein_coding	6	10438499	10458330	+	0.15	0.26	1.73252	Up	0.158076	0.841924
ENSGALG00000016469	MSGN1	protein_coding	3	99887826	99889127	+	0.85	1.46	1.73252	Up	0.158076	0.841924
ENSGALG00000009655	AADAT	protein_coding	4	24691532	24707952	+	3.53	4.35	1.24163	Up	0.158049	0.841951
ENSGALG00000011556	CAPN7	protein_coding	2	42079028	42130451	-	5.81	4.7	1.22601	Down	0.158001	0.841999
ENSGALG00000012171	GPR39	protein_coding	7	29207877	29272153	+	5.52	6.68	1.22104	Up	0.157484	0.842516
ENSGALG00000009149	FKBP7	protein_coding	7	14902995	14907636	+	23.11	18.92	1.21556	Down	0.157464	0.842536
ENSGALG00000002708	LINGO1	protein_coding	10	2330707	2332566	+	12.92	15.51	1.20808	Up	0.157418	0.842582
ENSGALG00000021220	PPP1R3D	protein_coding	20	7216161	7216973	-	5.49	3.77	1.45062	Down	0.156805	0.843195
ENSGALG00000010902	CERS6	protein_coding	7	18442947	18552421	-	15.71	12.62	1.23755	Down	0.156696	0.843304
ENSGALG00000019164	.	protein_coding	1	112906641	112985873	+	2.11	2.72	1.29527	Up	0.156626	0.843374
ENSGALG00000008969	EPCAM	protein_coding	3	8534387	8539545	+	36.99	43.5	1.18359	Up	0.155749	0.844251
ENSGALG00000012913	PKP2	protein_coding	1	58971760	59016900	+	6.7	5.57	1.19286	Down	0.155406	0.844594
ENSGALG00000027520	.	protein_coding	5	29338302	29343372	+	0.87	1.25	1.44567	Up	0.15528	0.84472
ENSGALG00000023649	LCOR	protein_coding	6	21988154	22035238	-	10.3	8.25	1.24096	Down	0.155188	0.844812
ENSGALG00000004386	Sox9	protein_coding	18	9067763	9073622	+	23.3	27.17	1.1757	Up	0.154958	0.845042
ENSGALG00000011241	RFTN1	protein_coding	2	34829807	34925176	-	3.27	2.58	1.25927	Down	0.154842	0.845158
ENSGALG00000006140	GGA2	protein_coding	14	6916535	6925750	+	2.51	3.33	1.33667	Up	0.154719	0.845281
ENSGALG00000020791	CLCA2	protein_coding	8	14916579	14928355	-	0.21	0.07	2.85607	Down	0.153577	0.846423
ENSGALG00000011237	DPH3	protein_coding	2	34804927	34807738	-	13.92	9.83	1.42361	Down	0.152298	0.847702
ENSGALG00000003850	.	pseudogene	20	5417109	5417656	+	0.35	0	622.174	Down	0.151415	0.848585
ENSGALG00000017040	.	protein_coding	1	170575659	170618202	-	0.03	0	622.174	Down	0.151415	0.848585
ENSGALG00000021157	.	protein_coding	10	12165918	12180983	-	0.2	0	622.174	Down	0.151415	0.848585
ENSGALG00000021626	.	protein_coding	28	3551901	3552850	+	1.03	0	622.174	Down	0.151415	0.848585
ENSGALG00000021810	.	protein_coding	4	85938145	86209254	+	0.42	0	622.174	Down	0.151415	0.848585
ENSGALG00000023448	.	protein_coding	Z	18492872	18493270	-	0.56	0	622.174	Down	0.151415	0.848585
ENSGALG00000026032	.	protein_coding	10	18665947	18683065	-	0.07	0	622.174	Down	0.151415	0.848585
ENSGALG00000027544	.	protein_coding	14	13494159	13494938	+	0.22	0	622.174	Down	0.151415	0.848585
ENSGALG00000027884	.	protein_coding	1	31160	35950	-	0.33	0	622.174	Down	0.151415	0.848585
ENSGALG00000021455	Asip	protein_coding	20	1874674	1904718	-	0.14	0	622.174	Down	0.151415	0.848585
ENSGALG00000016726	C3H6ORF138	protein_coding	3	109787391	109871532	-	0.06	0	622.174	Down	0.151415	0.848585
ENSGALG00000028819	FOXB2	protein_coding	Z	37417237	37418259	+	0.16	0	622.174	Down	0.151415	0.848585
ENSGALG00000000421	HEPACAM	protein_coding	24	235948	239677	+	0.14	0	622.174	Down	0.151415	0.848585
ENSGALG00000029014	PIRT	protein_coding	18	1645205	1650946	+	0.07	0	622.174	Down	0.151415	0.848585
ENSGALG00000005327	RBP2	protein_coding	9	5392692	5403608	-	0.26	0	622.174	Down	0.151415	0.848585
ENSGALG00000013097	SLC15A5	protein_coding	1	63366498	63395422	-	0.07	0	622.174	Down	0.151415	0.848585
ENSGALG00000009730	SLC38A4	protein_coding	1	31044183	31064734	-	0.05	0	622.174	Down	0.151415	0.848585
ENSGALG00000025517	SNORA14	snoRNA	3	37534051	37534186	+	12.73	0	622.174	Down	0.151415	0.848585
ENSGALG00000018557	SOD3	protein_coding	4	73280251	73281120	-	0.24	0	622.174	Down	0.151415	0.848585
ENSGALG00000004519	TRPV2	protein_coding	19	6592915	6602620	+	0.56	0.85	1.52342	Up	0.150914	0.849086
ENSGALG00000009131	NLGN1	protein_coding	9	18196758	18471834	-	3.8	3.66	1.23877	Up	0.150298	0.849702
ENSGALG00000014855	GHR	protein_coding	Z	13287241	13417571	+	32.9	27.7	1.17865	Down	0.150194	0.849806
ENSGALG00000028149	MED18	protein_coding	Z	23844696	23846057	-	42.69	50.33	1.18532	Up	0.149672	0.850328
ENSGALG00000023640	RSPO4	protein_coding	20	10230159	10233326	+	0.68	0.26	2.62931	Down	0.149307	0.850693
ENSGALG00000027788	CPE	protein_coding	4	23336496	23382106	+	3.19	2.55	1.23995	Down	0.149285	0.850715
ENSGALG00000007656	.	protein_coding	4	12044627	12058058	+	67.58	57.14	1.1739	Down	0.148915	0.851085
ENSGALG00000002386	.	protein_coding	Z	8938774	8946552	-	1.48	1.98	1.34601	Up	0.148757	0.851243
ENSGALG00000026986	KIAA1324	protein_coding	26	1129226	1136672	+	4.65	5.66	1.22848	Up	0.14783	0.85217
ENSGALG00000016297	HCRTR2	protein_coding	3	86997135	87033547	-	0.18	0.05	3.38999	Down	0.14779	0.85221
ENSGALG00000015015	CYTL1	protein_coding	4	78460392	78464160	-	1.4	1.98	1.41811	Up	0.14759	0.85241
ENSGALG00000005915	C11orf16	protein_coding	5	9012796	9016069	+	0.28	0.7	2.48677	Up	0.147483	0.852517
ENSGALG00000009965	MPL	protein_coding	8	18572741	18576864	+	0.16	0.39	2.48677	Up	0.147483	0.852517
ENSGALG00000001591	.	protein_coding	18	3440130	3444982	-	7.04	9	1.28471	Up	0.147442	0.852558
ENSGALG00000001583	TRAF1	protein_coding	17	8298125	8307502	-	3.34	4.46	1.34234	Up	0.146925	0.853075
ENSGALG00000024103	TACC1	protein_coding	22	2384465	2399036	+	21.11	17.79	1.17676	Down	0.146773	0.853227
ENSGALG00000026422	.	protein_coding	7	27720360	27737634	-	0.09	0.18	2.03515	Up	0.145177	0.854823
ENSGALG00000016749	CNGA3	protein_coding	1	131289232	131309321	-	0.71	1.12	1.6085	Up	0.144926	0.855074
ENSGALG00000011712	CP49	protein_coding	2	43197023	43212426	+	8.18	10.14	1.24729	Up	0.144415	0.855585
ENSGALG00000001535	STAB1	protein_coding	12	590128	637363	+	0.4	0.27	1.50531	Down	0.144044	0.855956
ENSGALG00000002327	NRG3	protein_coding	6	2926344	3201956	-	0.98	0.53	1.85107	Down	0.144026	0.855974
ENSGALG00000007956	PLXDC2	protein_coding	2	18410966	18641995	-	20.54	17.16	1.18829	Down	0.143271	0.856729
ENSGALG00000028628	LAPTM4B	protein_coding	2	127102614	127165676	+	0.26	0.44	1.72927	Up	0.14266	0.85734
ENSGALG00000012153	METTL15	protein_coding	5	3921314	4022465	+	8.12	10.14	1.25672	Up	0.142601	0.857399
ENSGALG00000000957	ESAM	protein_coding	24	289700	292570	+	0.58	1.12	1.93739	Up	0.142015	0.857985
ENSGALG00000026461	.	protein_coding	Z	64241530	64246903	-	0.03	0.14	4.65317	Up	0.141675	0.858325
ENSGALG00000013086	IKZF1	protein_coding	2	80612647	80685641	+	0.02	0.07	4.65317	Up	0.141675	0.858325
ENSGALG00000009321	WIPF1	protein_coding	7	16313906	16361739	+	2.92	2.32	1.25084	Down	0.141187	0.858813
ENSGALG00000009854	NEK2	protein_coding	3	21504436	21511540	+	36.78	42.96	1.17665	Up	0.141156	0.858844
ENSGALG00000005132	FAM96B	protein_coding	11	10655812	10658144	+	45	53.11	1.18567	Up	0.140844	0.859156
ENSGALG00000005628	COL9A3	protein_coding	20	8689083	8720874	+	5.86	7.09	1.22026	Up	0.140622	0.859378
ENSGALG00000002299	RGR	protein_coding	6	2479580	2495928	-	0.01	0.06	9.25018	Up	0.140311	0.859689
ENSGALG00000025592	SCARNA14	snoRNA	10	17956563	17956698	-	2.12	21.63	9.25018	Up	0.140311	0.859689
ENSGALG00000003404	TFEB	protein_coding	26	4960037	4974337	-	7.54	8.99	1.20233	Up	0.140151	0.859849
ENSGALG00000014011	LRMP	protein_coding	1	67293005	67312499	+	0.08	0.01	9.55783	Down	0.139947	0.860053
ENSGALG00000026371	.	protein_coding	2	50690130	50901617	+	0.34	1.2	3.06268	Up	0.139819	0.860181
ENSGALG00000002088	GALR2	protein_coding	18	4508342	4510379	-	0.17	0.51	3.06268	Up	0.139819	0.860181
ENSGALG00000009107	NRXN1	protein_coding	3	6450555	7094776	+	4.12	3.36	1.21692	Down	0.139454	0.860546
ENSGALG00000006344	GSTT1	protein_coding	15	8110884	8120486	+	1.73	1.12	1.53305	Down	0.138982	0.861018
ENSGALG00000012734	NT5DC3	protein_coding	1	54903960	54923285	+	7.19	5.64	1.26645	Down	0.138273	0.861727
ENSGALG00000026364	ASAH1	protein_coding	4	62384598	62404499	+	4.95	4.1	1.19616	Down	0.138163	0.861837
ENSGALG00000024004	C8G	protein_coding	17	513115	517276	-	7.08	5.16	1.36579	Down	0.137845	0.862155
ENSGALG00000004321	C20H20ORF111	protein_coding	20	5837979	5845069	+	40.09	47.33	1.1864	Up	0.137338	0.862662
ENSGALG00000010476	BNIP3	protein_coding	6	34329837	34334530	-	47.4	39.26	1.20566	Down	0.137309	0.862691
ENSGALG00000020719	.	protein_coding	14	13850269	13862243	-	0.48	0.74	1.55954	Up	0.136775	0.863225
ENSGALG00000008902	GIPC2	protein_coding	8	17737492	17759541	-	1.66	2.58	1.55954	Up	0.136775	0.863225
ENSGALG00000016287	NR0B1	protein_coding	1	115358588	115360638	+	2.21	3.79	1.47467	Up	0.135792	0.864208
ENSGALG00000016193	KCNK9	protein_coding	2	144604864	144683639	-	0.26	0.66	2.54316	Up	0.135328	0.864672
ENSGALG00000013640	MBP	protein_coding	2	90566391	90584146	+	0.12	0.31	2.54316	Up	0.135328	0.864672
ENSGALG00000004671	ANKRD27	protein_coding	11	9345364	9384567	-	9.15	7.57	1.19858	Down	0.135243	0.864757
ENSGALG00000004009	DHRS13	protein_coding	19	5879955	5882087	-	0.37	0.86	2.33155	Up	0.13453	0.86547
ENSGALG00000015115	MAMDC2	protein_coding	Z	34741071	34806237	+	0.11	0.26	2.33155	Up	0.13453	0.86547
ENSGALG00000004940	TAMM41	protein_coding	12	4579263	4601107	-	15.87	12.96	1.21747	Down	0.13425	0.86575
ENSGALG00000006343	ACTG2	protein_coding	6	18777069	18785435	-	2.38	1.6	1.47644	Down	0.134237	0.865763
ENSGALG00000017368	TRNT1	protein_coding	12	18091843	18095079	+	111.24	129.68	1.17212	Up	0.134098	0.865902
ENSGALG00000009037	SPTLC3	protein_coding	3	12135230	12217452	-	0.12	0.24	2.11093	Up	0.13409	0.86591
ENSGALG00000006689	ABHD2	protein_coding	10	12480721	12504608	-	10.73	8.55	1.24677	Down	0.133047	0.866953
ENSGALG00000006450	UNKL	protein_coding	14	7422138	7457265	+	10.76	12.61	1.18221	Up	0.133003	0.866997
ENSGALG00000006325	.	protein_coding	12	10705609	10746981	+	0.22	0.06	3.63874	Down	0.132808	0.867192
ENSGALG00000008037	HORMAD2	protein_coding	15	10892490	10904522	-	0.55	0.15	3.63874	Down	0.132808	0.867192
ENSGALG00000006454	SLC22A18	protein_coding	5	12530050	12579618	-	0.22	0.06	3.63874	Down	0.132808	0.867192
ENSGALG00000013846	ARFGEF3	protein_coding	3	53682720	53762709	-	3.31	2.71	1.21282	Down	0.132445	0.867555
ENSGALG00000029120	SLC5A3	protein_coding	1	105043717	105046426	+	5.11	4.07	1.24641	Down	0.132342	0.867658
ENSGALG00000012947	CAPRIN2	protein_coding	1	59721893	59753853	+	7.44	6.19	1.19233	Down	0.132182	0.867818
ENSGALG00000010061	LRBA	protein_coding	4	32292871	32664499	-	10.95	9.25	1.17333	Down	0.13134	0.86866
ENSGALG00000011456	CDK17	protein_coding	1	45661419	45739057	-	27.59	23.12	1.18554	Down	0.131123	0.868877
ENSGALG00000017227	SLC36A4	protein_coding	1	185280118	185382364	+	4.87	3.73	1.29589	Down	0.131014	0.868986
ENSGALG00000014999	MAP1B	protein_coding	Z	25184265	25251593	-	67.69	78.9	1.17604	Up	0.130408	0.869592
ENSGALG00000001795	GFRA2	protein_coding	22	1397665	1418597	+	7.63	9.11	1.20421	Up	0.130155	0.869845
ENSGALG00000012824	BPHL	protein_coding	2	66376324	66400743	-	2.2	2.81	1.29029	Up	0.130066	0.869934
ENSGALG00000009595	TWF1	protein_coding	1	30035149	30044630	-	16.64	13.63	1.21331	Down	0.129736	0.870264
ENSGALG00000008747	ITGA8	protein_coding	2	20218013	20318200	+	23.44	19.83	1.17214	Down	0.129688	0.870312
ENSGALG00000027132	.	protein_coding	28	4069474	4072974	+	19.76	23.1	1.17842	Up	0.12879	0.87121
ENSGALG00000002003	BMPR1A	protein_coding	6	2035727	2074031	+	35.99	30.34	1.17786	Down	0.128458	0.871542
ENSGALG00000028342	CHRAC1	protein_coding	2	145221755	145225072	+	36.05	42.38	1.18244	Up	0.128356	0.871644
ENSGALG00000011868	SNAPC1	protein_coding	5	53874253	53882060	-	25.08	29.73	1.19253	Up	0.128304	0.871696
ENSGALG00000020151	NMU	protein_coding	4	64646052	64657877	+	0.7	1.3	1.86569	Up	0.128097	0.871903
ENSGALG00000015428	PSD3	protein_coding	Z	54399164	54519945	-	2.04	2.54	1.25657	Up	0.12765	0.87235
ENSGALG00000015121	CCDC191	protein_coding	1	82436525	82455764	+	9.79	8.07	1.20246	Down	0.127625	0.872375
ENSGALG00000009969	.	protein_coding	3	24699397	24752830	+	1.36	0.51	2.67783	Down	0.127609	0.872391
ENSGALG00000013907	KDR	protein_coding	4	64794087	64824189	+	0.5	0.67	1.36225	Up	0.127486	0.872514
ENSGALG00000009217	TBC1D24	protein_coding	14	13928201	13952329	-	19.83	16.59	1.18645	Down	0.127348	0.872652
ENSGALG00000026471	CRIP2	protein_coding	8	3981797	3985419	-	6.96	9.6	1.38028	Up	0.127273	0.872727
ENSGALG00000007092	LYSMD4	protein_coding	10	16577768	16582386	-	26.43	21.68	1.21464	Down	0.127024	0.872976
ENSGALG00000005423	GRHPR	protein_coding	Z	81471948	81477206	-	20.48	16.8	1.21285	Down	0.126561	0.873439
ENSGALG00000001229	SKI	protein_coding	21	1679120	1769271	-	29.92	25.23	1.17727	Down	0.126445	0.873555
ENSGALG00000010043	RBKS	protein_coding	3	26932711	26997836	+	12.89	15.93	1.24136	Up	0.126324	0.873676
ENSGALG00000002475	.	protein_coding	10	434180	444155	+	3.3	4.99	1.51453	Up	0.126043	0.873957
ENSGALG00000003253	ATP8B1	protein_coding	Z	334046	366833	+	0.36	0.53	1.50438	Up	0.125382	0.874618
ENSGALG00000013350	MTMR11	protein_coding	25	298939	306609	+	1.04	1.55	1.49497	Up	0.124931	0.875069
ENSGALG00000016567	EPHX2	protein_coding	3	104712779	104721569	+	29.09	34.06	1.17896	Up	0.123824	0.876176
ENSGALG00000016392	RPS7	protein_coding	3	93306593	93314000	+	914.1	1072.17	1.17808	Up	0.12316	0.87684
ENSGALG00000012540	RBFOX2	protein_coding	1	51759800	51835231	+	38.07	31.88	1.18798	Down	0.122444	0.877556
ENSGALG00000014428	TAPBPL	protein_coding	1	76360081	76368699	+	0.08	0.19	2.36734	Up	0.122115	0.877885
ENSGALG00000024628	U11	snRNA	23	2216932	2217058	-	246.69	162.67	1.67458	Down	0.121917	0.878083
ENSGALG00000001316	CPNE2	protein_coding	11	665609	694761	+	25.22	20.92	1.19894	Down	0.121676	0.878324
ENSGALG00000003063	HYKK	protein_coding	10	3151805	3156695	-	3.93	5.26	1.34473	Up	0.120626	0.879374
ENSGALG00000005060	ENG	protein_coding	17	4882932	4891674	+	7.57	6.07	1.23983	Down	0.119976	0.880024
ENSGALG00000004759	DHRS7B	protein_coding	14	4530042	4539465	-	22.78	26.57	1.17568	Up	0.119835	0.880165
ENSGALG00000012287	ATP5S	protein_coding	5	57676550	57679981	+	15.77	19.49	1.24002	Up	0.119758	0.880242
ENSGALG00000013143	PDE3A	protein_coding	1	65036282	65270875	+	1.25	1.74	1.39945	Up	0.119327	0.880673
ENSGALG00000014695	CLCN1	protein_coding	1	77089395	77125849	-	0.37	0.19	1.88462	Down	0.119174	0.880826
ENSGALG00000009520	MARCH1	protein_coding	4	22888998	22922172	-	3.9	2.49	1.56037	Down	0.119152	0.880848
ENSGALG00000016385	TSSC1	protein_coding	3	93169719	93232027	-	25.61	21.22	1.20044	Down	0.119002	0.880998
ENSGALG00000015622	EYA1	protein_coding	2	116629419	116718405	-	1.76	2.22	1.26919	Up	0.118834	0.881166
ENSGALG00000014902	.	protein_coding	3	62809221	62836207	+	19.4	16.38	1.17437	Down	0.118706	0.881294
ENSGALG00000008823	IQUB	protein_coding	1	22086126	22106344	+	2.95	2.21	1.32725	Down	0.117769	0.882231
ENSGALG00000012264	TRMT10A	protein_coding	4	59624813	59633939	-	20.1	23.78	1.19057	Up	0.117623	0.882377
ENSGALG00000016446	ATP6V1C2	protein_coding	3	96480139	96496443	+	0.41	0.83	2.05206	Up	0.117098	0.882902
ENSGALG00000015268	NUDT12	protein_coding	Z	49683389	49694048	+	4.54	5.85	1.29871	Up	0.116225	0.883775
ENSGALG00000016196	.	protein_coding	1	109034823	109059060	-	65.61	55.71	1.16967	Down	0.116086	0.883914
ENSGALG00000013448	PARD3B	protein_coding	7	12338384	12612881	-	34.43	29.18	1.17028	Down	0.11599	0.88401
ENSGALG00000009487	.	protein_coding	5	27621920	27635279	+	0.58	0.13	4.63204	Down	0.115823	0.884177
ENSGALG00000015753	.	protein_coding	Z	66848485	66896689	+	0.12	0.03	4.63204	Down	0.115823	0.884177
ENSGALG00000012254	cKir2.3	protein_coding	1	50770322	50773091	+	0.26	0.06	4.63204	Down	0.115823	0.884177
ENSGALG00000027960	GRPR	protein_coding	1	121097002	121120392	-	0.1	0.02	4.63204	Down	0.115823	0.884177
ENSGALG00000015021	TMEM174	protein_coding	Z	24758726	24760600	-	0.52	0.11	4.63204	Down	0.115823	0.884177
ENSGALG00000000270	THRA	protein_coding	27	4342652	4348356	+	16.77	20.14	1.20712	Up	0.115356	0.884644
ENSGALG00000005596	TLDC1	protein_coding	11	16229081	16241357	-	6.87	5.67	1.20171	Down	0.115158	0.884842
ENSGALG00000016537	SCML2	protein_coding	1	120080416	120151665	+	22.49	19.08	1.16837	Down	0.114877	0.885123
ENSGALG00000016092	RAB11FIP5	protein_coding	4	89260772	89283484	+	4.15	3.35	1.22922	Down	0.114556	0.885444
ENSGALG00000010724	VWDE	protein_coding	2	26768206	26772919	-	2.52	3.66	1.45899	Up	0.114545	0.885455
ENSGALG00000012538	NR4A2	protein_coding	7	35531192	35536596	-	0.19	0.35	1.90152	Up	0.114119	0.885881
ENSGALG00000012621	ERCC6L2	protein_coding	Z	41826411	41861266	+	11.44	9.52	1.1918	Down	0.113963	0.886037
ENSGALG00000005103	GDPD1	protein_coding	19	7206773	7218520	+	15.41	12.65	1.21061	Down	0.113561	0.886439
ENSGALG00000012148	ATG14	protein_coding	5	56069690	56086085	+	8.87	10.65	1.20998	Up	0.113538	0.886462
ENSGALG00000002849	DCXR	protein_coding	18	4959412	4962140	+	28.34	34.09	1.20643	Up	0.113255	0.886745
ENSGALG00000008474	CARF	protein_coding	7	11484824	11514301	+	6.07	4.89	1.22984	Down	0.113095	0.886905
ENSGALG00000000712	RAB29	protein_coding	26	2222666	2225961	-	5.64	3.74	1.50843	Down	0.113031	0.886969
ENSGALG00000027295	NUDT2	protein_coding	Z	7472540	7477514	+	11.81	15.72	1.32806	Up	0.112681	0.887319
ENSGALG00000003110	.	protein_coding	18	6132301	6137105	+	7.19	5.53	1.29317	Down	0.112424	0.887576
ENSGALG00000002158	GOLGA3	protein_coding	15	1436912	1457913	-	14.24	12.05	1.17132	Down	0.112213	0.887787
ENSGALG00000008555	MXI1	protein_coding	6	25366993	25409141	+	28.14	22.07	1.22046	Down	0.112093	0.887907
ENSGALG00000012188	BBS9	protein_coding	2	48407677	48552792	-	9.89	8.16	1.20285	Down	0.112067	0.887933
ENSGALG00000011110	DPP4	protein_coding	7	20637422	20676092	+	1.34	0.95	1.39731	Down	0.112024	0.887976
ENSGALG00000007371	IGDCC3	protein_coding	10	17337460	17420513	-	291.27	246.36	1.1734	Down	0.112014	0.887986
ENSGALG00000006204	CHST13	protein_coding	12	10449680	10473797	+	11.06	9.2	1.193	Down	0.109902	0.890098
ENSGALG00000026181	STRIP2	protein_coding	1	710117	727850	+	4.86	5.73	1.18798	Up	0.10973	0.89027
ENSGALG00000004068	FAM114A2	protein_coding	13	11594586	11604737	+	16.22	13.68	1.17643	Down	0.109719	0.890281
ENSGALG00000017378	CRTAC1	protein_coding	6	21820226	21829808	+	5.78	4.58	1.25308	Down	0.109125	0.890875
ENSGALG00000026886	.	protein_coding	Z	80327316	80333233	+	0.35	0.09	3.94206	Down	0.108975	0.891025
ENSGALG00000007487	C21orf58	protein_coding	7	7150313	7158873	+	0.66	0.24	2.73711	Down	0.108866	0.891134
ENSGALG00000009705	RYR3	protein_coding	5	29439524	29623554	-	0.06	0.03	2.14299	Down	0.10885	0.89115
ENSGALG00000000419	HBXIP	protein_coding	26	1367168	1369391	-	58.5	69.52	1.18878	Up	0.108364	0.891636
ENSGALG00000009693	CPXM2	protein_coding	6	31278697	31344582	-	0.45	0.26	1.70964	Down	0.108305	0.891695
ENSGALG00000006007	SAMD10	protein_coding	20	9790153	9799694	+	0.28	0.59	2.13974	Up	0.108273	0.891727
ENSGALG00000002749	.	protein_coding	8	3822030	3852986	-	11.15	9.32	1.18718	Down	0.107989	0.892011
ENSGALG00000011655	IQCB1	protein_coding	7	25801492	25819426	-	8.24	6.74	1.21324	Down	0.107942	0.892058
ENSGALG00000014603	C1S	protein_coding	1	76859359	76868459	+	0.24	0.09	2.53196	Down	0.107932	0.892068
ENSGALG00000013083	ZPBP	protein_coding	2	80510980	80537096	-	0.15	0.06	2.53196	Down	0.107932	0.892068
ENSGALG00000013173	PYROXD1	protein_coding	1	65450056	65465179	+	6.25	7.66	1.23432	Up	0.107851	0.892149
ENSGALG00000008930	B3GNT2	protein_coding	3	8951135	8968322	+	9.54	11.32	1.19563	Up	0.10756	0.89244
ENSGALG00000006637	.	protein_coding	4	5121475	5124744	+	2.35	1.56	1.49791	Down	0.107391	0.892609
ENSGALG00000001040	MEGF6	protein_coding	21	994531	1027576	+	0.96	1.27	1.33726	Up	0.107099	0.892901
ENSGALG00000007689	CCDC84	protein_coding	24	5653031	5656557	+	11.43	14.29	1.2521	Up	0.106774	0.893226
ENSGALG00000011136	CAPN9	protein_coding	3	39814869	39843085	+	0.08	0.21	2.79679	Up	0.106769	0.893231
ENSGALG00000001932	SRRM3	protein_coding	19	4258499	4275358	-	0.53	0.26	2.04106	Down	0.106548	0.893452
ENSGALG00000003479	LMTK2	protein_coding	14	1069027	1099769	+	13.5	11.41	1.17268	Down	0.105895	0.894105
ENSGALG00000013782	CDH7	protein_coding	2	95477061	95554752	-	17.79	15.77	1.17573	Down	0.105597	0.894403
ENSGALG00000028183	.	protein_coding	9	15394109	15395416	+	0.09	0.52	5.57582	Up	0.10552	0.89448
ENSGALG00000009414	FAM198B	protein_coding	4	21221107	21234597	-	0.03	0.18	5.57582	Up	0.10552	0.89448
ENSGALG00000002252	.	protein_coding	15	2468659	2550748	+	0	0.19	580.548	Up	0.105447	0.894553
ENSGALG00000007055	.	protein_coding	6	21486151	21531654	-	0	0.04	580.548	Up	0.105447	0.894553
ENSGALG00000016493	.	protein_coding	3	102493616	102505307	+	0	0.21	580.548	Up	0.105447	0.894553
ENSGALG00000022206	.	protein_coding	5	5713857	5721887	-	0	0.06	580.548	Up	0.105447	0.894553
ENSGALG00000022832	.	pseudogene	2	110219980	110220350	+	0	0.6	580.548	Up	0.105447	0.894553
ENSGALG00000027747	.	protein_coding	Z	8883940	8889270	-	0	0.07	580.548	Up	0.105447	0.894553
ENSGALG00000025687	ACA64	snoRNA	14	6135959	6136087	+	0	18.25	580.548	Up	0.105447	0.894553
ENSGALG00000010792	AGMO	protein_coding	2	27970790	28154438	-	0	0.04	580.548	Up	0.105447	0.894553
ENSGALG00000019451	C8orf88	protein_coding	2	124491416	124499565	-	0	0.17	580.548	Up	0.105447	0.894553
ENSGALG00000000775	CTSS	protein_coding	25	1700503	1705069	-	0	0.1	580.548	Up	0.105447	0.894553
ENSGALG00000028331	gga-mir-6573	miRNA	27	1532553	1532671	+	0	33.07	580.548	Up	0.105447	0.894553
ENSGALG00000010224	GLIPR1L	protein_coding	1	37725076	37732707	+	0	0.11	580.548	Up	0.105447	0.894553
ENSGALG00000000277	GnRH-I	protein_coding	22	827828	830831	+	0	0.54	580.548	Up	0.105447	0.894553
ENSGALG00000023774	GRXCR2	protein_coding	13	17221663	17224861	-	0	0.14	580.548	Up	0.105447	0.894553
ENSGALG00000023061	HEMGN	protein_coding	Z	70487737	70492461	+	0	0.21	580.548	Up	0.105447	0.894553
ENSGALG00000018981	PLA2	protein_coding	21	4844039	4845148	-	0	0.23	580.548	Up	0.105447	0.894553
ENSGALG00000029125	RMST_8	misc_RNA	1	46150495	46150656	+	0	5.25	580.548	Up	0.105447	0.894553
ENSGALG00000015150	RORB	protein_coding	Z	36402033	36535271	+	0	0.07	580.548	Up	0.105447	0.894553
ENSGALG00000028924	S100A16	protein_coding	25	719869	722103	+	0	0.58	580.548	Up	0.105447	0.894553
ENSGALG00000017858	SNORA24	snoRNA	4	54475099	54475229	-	0	16.46	580.548	Up	0.105447	0.894553
ENSGALG00000015413	STX19	protein_coding	1	89092883	89108249	-	0	0.09	580.548	Up	0.105447	0.894553
ENSGALG00000024490	TMEM156	protein_coding	4	69051412	69079212	+	0	0.1	580.548	Up	0.105447	0.894553
ENSGALG00000026324	uc_338	misc_RNA	21	6650013	6650181	+	0	4.39	580.548	Up	0.105447	0.894553
ENSGALG00000005257	VCAM1	protein_coding	8	10818883	10826594	+	0	0.06	580.548	Up	0.105447	0.894553
ENSGALG00000022801	XKR9	protein_coding	2	116481189	116488707	+	0	0.1	580.548	Up	0.105447	0.894553
ENSGALG00000002489	PPP1R26	protein_coding	17	7710495	7713122	+	16.36	13.73	1.18218	Down	0.10501	0.89499
ENSGALG00000001884	MMP24	protein_coding	20	1601528	1644296	-	11.52	13.65	1.19321	Up	0.104928	0.895072
ENSGALG00000014984	F2RL1	protein_coding	Z	23271917	23281766	-	4.67	3.83	1.20989	Down	0.104818	0.895182
ENSGALG00000028658	KBTBD3	protein_coding	1	180363214	180372172	+	2.22	1.79	1.2326	Down	0.104803	0.895197
ENSGALG00000008361	THBD	protein_coding	3	3267110	3268759	+	1.21	1.79	1.49511	Up	0.104471	0.895529
ENSGALG00000015403	EPHA3	protein_coding	1	88543354	88765491	+	7.04	5.94	1.17497	Down	0.104401	0.895599
ENSGALG00000004081	TMCO4	protein_coding	21	4782285	4816762	-	2.23	1.59	1.39659	Down	0.104201	0.895799
ENSGALG00000026756	.	pseudogene	11	13994427	13994855	+	14.63	19.73	1.34048	Up	0.1039	0.8961
ENSGALG00000012595	AGTPBP1	protein_coding	Z	40523518	40576398	-	2.99	3.55	1.19793	Up	0.103677	0.896323
ENSGALG00000029012	.	protein_coding	3	110287063	110387161	-	3.88	2.79	1.38569	Down	0.103653	0.896347
ENSGALG00000002081	MMP28	protein_coding	19	4371005	4377836	+	0.83	0.52	1.57307	Down	0.10317	0.89683
ENSGALG00000015422	NRG1	protein_coding	Z	53782385	54246036	-	4.91	5.99	1.23713	Up	0.102976	0.897024
ENSGALG00000020569	DIMT1	protein_coding	Z	19339904	19347539	-	36.64	42.51	1.16895	Up	0.102797	0.897203
ENSGALG00000015473	ADPRH	protein_coding	1	91610621	91612619	-	7.07	9.43	1.33656	Up	0.102778	0.897222
ENSGALG00000009993	MED8	protein_coding	8	18608275	18614643	-	23.16	19.23	1.19819	Down	0.102477	0.897523
ENSGALG00000005657	CRHR2	protein_coding	2	4196306	4292028	+	9.84	8.16	1.19645	Down	0.102296	0.897704
ENSGALG00000002816	STK10	protein_coding	13	8133602	8180065	+	0.76	0.99	1.32016	Up	0.102294	0.897706
ENSGALG00000015551	GRIN3A	protein_coding	Z	64830090	64898868	+	1.42	1.79	1.27604	Up	0.10221	0.89779
ENSGALG00000016608	ADCY3	protein_coding	3	105072727	105085294	+	2.02	1.55	1.29615	Down	0.101707	0.898293
ENSGALG00000014906	MOCS2	protein_coding	Z	15791033	15794905	-	84.95	101.34	1.1878	Up	0.101305	0.898695
ENSGALG00000012339	ATL1	protein_coding	5	57768773	57784079	+	12.69	10.58	1.19029	Down	0.100734	0.899266
ENSGALG00000001132	APBB3	protein_coding	13	1096712	1100458	-	0.37	0.11	3.21166	Down	0.100459	0.899541
ENSGALG00000016333	MTSS1	protein_coding	2	138077064	138193553	-	6.47	7.72	1.20366	Up	0.100385	0.899615
ENSGALG00000004400	SPECC1	protein_coding	19	6346042	6424981	+	13.65	11.51	1.17526	Down	0.0999935	0.900006
ENSGALG00000019018	ADRB3	protein_coding	22	2237794	2240084	-	0.11	0.33	2.92958	Up	0.0999745	0.900026
ENSGALG00000025954	RAX1	protein_coding	Z	918774	923060	-	0.04	0.13	2.92958	Up	0.0999745	0.900026
ENSGALG00000016310	FAM84B	protein_coding	2	138873014	138876023	-	15.4	12.49	1.22776	Down	0.0996214	0.900379
ENSGALG00000009983	NUBPL	protein_coding	5	33774090	33856331	+	14.56	12.11	1.19282	Down	0.0995769	0.900423
ENSGALG00000023576	PIM3	protein_coding	1	18948099	18951794	-	20.8	17.46	1.18263	Down	0.0995644	0.900436
ENSGALG00000006062	ZBTB46	protein_coding	20	9931689	9954256	+	22.86	19.2	1.18247	Down	0.0991362	0.900864
ENSGALG00000019663	ACBD7	protein_coding	2	20501822	20505075	+	7.44	9.46	1.27828	Up	0.0991264	0.900874
ENSGALG00000011239	OXNAD1	protein_coding	2	34807844	34826732	+	17.31	20.72	1.2037	Up	0.0991238	0.900876
ENSGALG00000001845	PHTF1	protein_coding	26	3660356	3671381	-	61.22	70.8	1.16621	Up	0.0989062	0.901094
ENSGALG00000011968	GLB1	protein_coding	2	45024614	45053587	-	4.45	3.64	1.2113	Down	0.0986256	0.901374
ENSGALG00000025946	MOB3C	protein_coding	8	20726722	20737106	-	0.45	0.23	1.9289	Down	0.0985644	0.901436
ENSGALG00000006231	SERGEF	protein_coding	5	11706197	11834490	-	7.74	5.96	1.29273	Down	0.0983285	0.901672
ENSGALG00000015906	COX7A2	protein_coding	3	80197965	80201301	+	107	124.33	1.1668	Up	0.0983122	0.901688
ENSGALG00000013185	PITPNM1	protein_coding	5	77511	85880	-	13.42	11.34	1.17378	Down	0.0981348	0.901865
ENSGALG00000019232	CFAP44	protein_coding	1	82632011	82677284	+	2.59	2.11	1.21853	Down	0.0979065	0.902094
ENSGALG00000000886	CCDC113	protein_coding	11	398245	401837	-	1.8	2.57	1.43752	Up	0.0973732	0.902627
ENSGALG00000017150	ARHGAP20	protein_coding	1	178739748	178801405	+	0.28	0.16	1.71474	Down	0.0973615	0.902639
ENSGALG00000000154	DENND2D	protein_coding	26	1012134	1019461	+	1.13	0.65	1.71474	Down	0.0973615	0.902639
ENSGALG00000016341	CSMD1	protein_coding	3	88949756	89752149	+	0.14	0.08	1.75639	Down	0.0970644	0.902936
ENSGALG00000005316	SRFBP1	protein_coding	Z	80739171	80799325	+	13.54	15.66	1.16705	Up	0.0968595	0.90314
ENSGALG00000012095	C14orf105	protein_coding	5	55387429	55393814	+	9.31	11.29	1.2198	Up	0.0965467	0.903453
ENSGALG00000010285	MRPL14	protein_coding	3	29732268	29741085	+	87.66	102.29	1.17011	Up	0.0961421	0.903858
ENSGALG00000028333	.	protein_coding	4	32018300	32165872	-	0.47	0.32	1.45946	Down	0.096128	0.903872
ENSGALG00000027326	MFAP2	protein_coding	21	4405466	4410649	-	17.6	20.38	1.16777	Up	0.0958267	0.904173
ENSGALG00000002393	TFAP2E	protein_coding	23	4239918	4255560	-	1.12	1.65	1.49029	Up	0.0952342	0.904766
ENSGALG00000005430	ALS2CL	protein_coding	2	3216850	3246773	-	1.85	1.5	1.22635	Down	0.0951428	0.904857
ENSGALG00000001859	B3GALT6	protein_coding	21	2531049	2532083	-	10.53	8.29	1.26355	Down	0.0950523	0.904948
ENSGALG00000025844	AMT	protein_coding	12	2435916	2437477	-	42.96	50.58	1.18151	Up	0.0949497	0.90505
ENSGALG00000013733	GTF2H5	protein_coding	3	51154353	51158831	+	79.27	91.98	1.16643	Up	0.0949433	0.905057
ENSGALG00000004569	UNC5B	protein_coding	6	11331410	11360275	+	10.99	9.21	1.18413	Down	0.0948222	0.905178
ENSGALG00000002151	PEX12	protein_coding	19	4455911	4458837	+	6.96	8.53	1.23435	Up	0.0948019	0.905198
ENSGALG00000023012	.	protein_coding	1	65755792	65764426	+	0.48	1.5	3.10657	Up	0.0947359	0.905264
ENSGALG00000013771	KIAA1211	protein_coding	4	64418839	64453487	-	1.6	2.04	1.28111	Up	0.0944998	0.9055
ENSGALG00000004532	ZNF507	protein_coding	11	9235578	9251171	+	11.88	9.96	1.18311	Down	0.0944536	0.905546
ENSGALG00000004526	TNR	protein_coding	8	6987423	7040612	+	0.08	0.16	1.80352	Up	0.0941947	0.905805
ENSGALG00000020923	GNRHR	protein_coding	10	19479076	19481731	-	0.04	0.17	4.34318	Up	0.0939147	0.906085
ENSGALG00000008909	USP13	protein_coding	9	16861502	16902461	-	6.23	5.07	1.21727	Down	0.0938429	0.906157
ENSGALG00000006576	GRM3	protein_coding	1	7521678	7592555	-	1.36	1	1.35283	Down	0.0932026	0.906797
ENSGALG00000005477	MPHOSPH6	protein_coding	11	15265825	15273456	-	52.47	60.72	1.16538	Up	0.0928351	0.907165
ENSGALG00000026090	.	protein_coding	18	1035597	1042814	+	0.56	0.2	2.8112	Down	0.0928347	0.907165
ENSGALG00000014250	phox2b	protein_coding	4	68048132	68050245	+	1.1	0.39	2.8112	Down	0.0928347	0.907165
ENSGALG00000023188	NANP	protein_coding	3	31339029	31346273	-	13.23	10.43	1.26436	Down	0.0925181	0.907482
ENSGALG00000012391	.	protein_coding	2	53983169	54263074	+	1.24	0.83	1.485	Down	0.0923758	0.907624
ENSGALG00000026845	.	protein_coding	28	881361	882992	-	0.16	0.39	2.5176	Up	0.091856	0.908144
ENSGALG00000002152	GABRP	protein_coding	13	2855998	2879559	-	0.27	0.45	1.6659	Up	0.0917411	0.908259
ENSGALG00000009179	TNFSF10	protein_coding	9	18759709	18766555	+	31.33	26.17	1.18548	Down	0.0917355	0.908264
ENSGALG00000015306	OSTM1	protein_coding	3	66950856	66961817	+	11.18	9.3	1.19209	Down	0.0914441	0.908556
ENSGALG00000025873	.	protein_coding	5	36450790	36452283	-	0.11	0.37	3.35421	Up	0.091378	0.908622
ENSGALG00000011007	OSBPL3	protein_coding	2	31779228	31825127	-	2.04	2.54	1.25378	Up	0.0913241	0.908676
ENSGALG00000008364	.	protein_coding	3	3272029	3272781	-	1.72	0.8	2.14296	Down	0.0913118	0.908688
ENSGALG00000028871	SLC38A3	protein_coding	12	3204934	3208668	-	0.32	0.12	2.57076	Down	0.0911439	0.908856
ENSGALG00000002121	PLEKHN1	protein_coding	21	2854550	2865854	-	0.28	0.54	1.95037	Up	0.0910868	0.908913
ENSGALG00000004556	DOLK	protein_coding	17	5401607	5404262	-	8.41	10.13	1.21264	Up	0.0906914	0.909309
ENSGALG00000004113	.	protein_coding	4	1424105	1428342	+	0.05	0.2	3.72537	Up	0.0905852	0.909415
ENSGALG00000004734	.	protein_coding	4	1807529	1811398	+	0.07	0.27	3.72537	Up	0.0905852	0.909415
ENSGALG00000014668	MCTP1	protein_coding	Z	57356431	57528682	+	0.06	0.21	3.72537	Up	0.0905852	0.909415
ENSGALG00000009473	EFCAB1	protein_coding	2	22804331	22810072	-	6.02	7.96	1.32554	Up	0.0904908	0.909509
ENSGALG00000017194	TRPC6	protein_coding	1	182261070	182354066	+	1.06	1.4	1.32554	Up	0.0904908	0.909509
ENSGALG00000006769	KIN	protein_coding	1	4129715	4144409	-	12.98	15.28	1.186	Up	0.0904599	0.90954
ENSGALG00000009844	ACTC1	protein_coding	5	31546121	31552902	+	1.82	2.32	1.2861	Up	0.0902466	0.909753
ENSGALG00000027211	PDYN	protein_coding	20	10129970	10133174	+	3.77	2.48	1.51835	Down	0.0900404	0.90996
ENSGALG00000002358	CDO1	protein_coding	Z	72766806	72775887	+	18.08	14.21	1.27147	Down	0.0893798	0.91062
ENSGALG00000014078	DCUN1D4	protein_coding	4	65794330	65821389	-	17.44	20.49	1.1828	Up	0.0891685	0.910831
ENSGALG00000016276	KHDRBS2	protein_coding	3	85488292	85794879	+	10.87	13.37	1.23534	Up	0.0890671	0.910933
ENSGALG00000016511	ADGRG2	protein_coding	1	119811748	119834097	+	1.93	2.39	1.24821	Up	0.0887005	0.911299
ENSGALG00000002991	ARID5B	protein_coding	6	7726202	7822139	-	5.87	4.82	1.2079	Down	0.0876983	0.912302
ENSGALG00000016998	.	pseudogene	1	168094746	168095671	-	8.2	6.26	1.30523	Down	0.0876897	0.91231
ENSGALG00000028106	SLC35E4	protein_coding	15	10779334	10779759	-	4.69	2.67	1.76513	Down	0.0872416	0.912758
ENSGALG00000002335	DOCK3	protein_coding	12	2064730	2203333	+	1.38	1.71	1.24916	Up	0.0872102	0.91279
ENSGALG00000023653	MIIP	protein_coding	21	5491938	5499769	-	6.34	5.23	1.20125	Down	0.0870367	0.912963
ENSGALG00000028975	FRMPD3	protein_coding	4	1927710	1944396	+	0.95	0.7	1.35141	Down	0.0868394	0.913161
ENSGALG00000013021	MARCH6	protein_coding	2	78263714	78306571	-	18.61	15.84	1.16453	Down	0.0867181	0.913282
ENSGALG00000019647	.	pseudogene	7	16438071	16439295	-	47.95	40.71	1.17142	Down	0.0864309	0.913569
ENSGALG00000001136	.	protein_coding	21	1415994	1416790	-	52.51	63	1.19665	Up	0.0858805	0.91412
ENSGALG00000019896	.	protein_coding	3	87535435	87543165	-	0.02	0.18	8.32612	Up	0.0856979	0.914302
ENSGALG00000015935	SMYD1	protein_coding	4	85479636	85501396	+	0.02	0.14	8.32612	Up	0.0856979	0.914302
ENSGALG00000024288	.	protein_coding	6	8687539	8689635	+	7.9	6.34	1.23709	Down	0.0854541	0.914546
ENSGALG00000005964	.	protein_coding	4	3045899	3051722	+	0.54	0.24	2.21427	Down	0.0854151	0.914585
ENSGALG00000011690	C14orf79	protein_coding	5	51829755	51839632	+	0.31	0.14	2.21427	Down	0.0854151	0.914585
ENSGALG00000015261	NPBWR1	protein_coding	2	109787986	109790507	+	0.46	0.21	2.21427	Down	0.0854151	0.914585
ENSGALG00000001912	EPHA10	protein_coding	23	3551602	3581930	+	0.85	1.19	1.40808	Up	0.085191	0.914809
ENSGALG00000026704	GPX8	protein_coding	Z	16554392	16558225	+	8.59	10.3	1.20756	Up	0.0849565	0.915044
ENSGALG00000008918	LAMP5	protein_coding	3	13291087	13299548	-	6.06	7.99	1.32257	Up	0.0846486	0.915351
ENSGALG00000015941	IL10R2	protein_coding	1	104632521	104642675	+	2.53	3.36	1.39539	Up	0.0841509	0.915849
ENSGALG00000006822	Pcdh19	protein_coding	4	5187964	5236035	+	27.57	23.49	1.16428	Down	0.0841087	0.915891
ENSGALG00000012419	.	protein_coding	1	51007442	51009240	+	0.9	1.62	1.80136	Up	0.0840477	0.915952
ENSGALG00000002679	GLT1D1	protein_coding	15	3704712	3746830	-	10.96	12.82	1.17888	Up	0.0840411	0.915959
ENSGALG00000002634	HDAC3	protein_coding	13	1277095	1290277	-	57.78	66.72	1.16275	Up	0.083797	0.916203
ENSGALG00000008369	ABCC5	protein_coding	9	15226942	15240733	-	30.67	25.36	1.20637	Down	0.0837225	0.916278
ENSGALG00000026754	.	protein_coding	25	885230	907160	+	1.9	2.77	1.46543	Up	0.0836374	0.916363
ENSGALG00000009445	INPP5F	protein_coding	6	29851879	29889013	+	19.53	16.62	1.16553	Down	0.083367	0.916633
ENSGALG00000007838	NLRC3	protein_coding	14	12754966	12764508	+	0.07	0.15	2.3314	Up	0.083159	0.916841
ENSGALG00000004788	TNFAIP8L3	protein_coding	10	8648404	8687755	-	1.5	0.83	1.79764	Down	0.0831005	0.9169
ENSGALG00000004627	LAMC2	protein_coding	8	7505062	7518159	+	0.29	0.46	1.62246	Up	0.0827166	0.917283
ENSGALG00000016602	ARHGAP6	protein_coding	1	123651002	123765375	+	5.55	4.62	1.18972	Down	0.0826211	0.917379
ENSGALG00000017268	KCTD21	protein_coding	1	192042796	192043578	+	1.43	0.72	1.99005	Down	0.0818524	0.918148
ENSGALG00000016575	GPM6B	protein_coding	1	122363029	122388998	+	64.69	55.18	1.1663	Down	0.0817052	0.918295
ENSGALG00000008980	VWA2	protein_coding	6	27267818	27285089	+	0.82	0.52	1.54066	Down	0.081702	0.918298
ENSGALG00000003566	SMURF2	protein_coding	18	6886922	6916604	-	14.42	12.14	1.17877	Down	0.0813796	0.91862
ENSGALG00000027633	RASSF9	protein_coding	1	42006975	42038172	-	2.21	1.78	1.22944	Down	0.0812379	0.918762
ENSGALG00000008912	ABCB1LB	protein_coding	2	20547214	20632812	-	0.05	0.01	8.49699	Down	0.0810311	0.918969
ENSGALG00000001417	CYP11A1	protein_coding	10	2056283	2064888	+	0.05	0.01	8.49699	Down	0.0810311	0.918969
ENSGALG00000008267	IL5RA	protein_coding	12	18074353	18088566	-	0.08	0.02	8.49699	Down	0.0810311	0.918969
ENSGALG00000017811	SNORA27	snoRNA	1	175574191	175574323	-	19.45	2.49	8.49699	Down	0.0810311	0.918969
ENSGALG00000028253	ATXN1L	protein_coding	11	19192364	19194436	-	26.12	22.16	1.17015	Down	0.0808061	0.919194
ENSGALG00000010827	ITPK1	protein_coding	5	44167560	44307215	-	10.23	11.51	1.16741	Up	0.0800448	0.919955
ENSGALG00000009110	LSM8	protein_coding	1	24119050	24124758	-	92.58	108.19	1.16925	Up	0.079703	0.920297
ENSGALG00000003065	NECAB3	protein_coding	20	2493249	2512140	+	16.13	13.21	1.21522	Down	0.079664	0.920336
ENSGALG00000003664	RNASEL	protein_coding	8	5591642	5597555	+	4.72	3.85	1.21661	Down	0.0796537	0.920346
ENSGALG00000008861	BSPRY	protein_coding	17	1452849	1459699	-	1.89	2.66	1.4181	Up	0.0795852	0.920415
ENSGALG00000007003	.	protein_coding	17	3555764	3561244	+	0.1	0	518.645	Down	0.0795489	0.920451
ENSGALG00000016305	.	protein_coding	1	112670966	112673532	+	0.16	0	518.645	Down	0.0795489	0.920451
ENSGALG00000021275	.	protein_coding	13	12827841	12831848	-	0.38	0	518.645	Down	0.0795489	0.920451
ENSGALG00000025899	.	protein_coding	4	11277713	11285383	-	0.12	0	518.645	Down	0.0795489	0.920451
ENSGALG00000026391	.	protein_coding	2	18859682	18878300	-	0.13	0	518.645	Down	0.0795489	0.920451
ENSGALG00000027552	.	protein_coding	2	34129768	34130895	-	0.12	0	518.645	Down	0.0795489	0.920451
ENSGALG00000028196	.	protein_coding	6	22580918	22582108	-	0.11	0	518.645	Down	0.0795489	0.920451
ENSGALG00000028283	.	protein_coding	19	9499568	9507821	-	0.22	0	518.645	Down	0.0795489	0.920451
ENSGALG00000029116	.	protein_coding	2	120375979	120383310	-	0.14	0	518.645	Down	0.0795489	0.920451
ENSGALG00000001416	ADRA1B	protein_coding	13	7334921	7350963	-	0.09	0	518.645	Down	0.0795489	0.920451
ENSGALG00000011742	ART4	protein_coding	1	47903204	47907797	+	0.04	0	518.645	Down	0.0795489	0.920451
ENSGALG00000004441	CPSF4L	protein_coding	18	9278534	9281520	-	0.1	0	518.645	Down	0.0795489	0.920451
ENSGALG00000010862	FERD3L	protein_coding	2	29716675	29717166	-	0.34	0	518.645	Down	0.0795489	0.920451
ENSGALG00000027260	MC3R	protein_coding	20	12405996	12406958	-	0.14	0	518.645	Down	0.0795489	0.920451
ENSGALG00000028926	MTL5	protein_coding	5	15949114	15964345	-	0.04	0	518.645	Down	0.0795489	0.920451
ENSGALG00000024059	PGA	protein_coding	5	434992	437190	-	0.1	0	518.645	Down	0.0795489	0.920451
ENSGALG00000011646	PLD4	protein_coding	5	51693869	51705952	+	0.08	0	518.645	Down	0.0795489	0.920451
ENSGALG00000016400	RSAD2	protein_coding	3	94589239	94594293	+	0.13	0	518.645	Down	0.0795489	0.920451
ENSGALG00000013035	SBK2	protein_coding	2	78377186	78379177	+	0.14	0	518.645	Down	0.0795489	0.920451
ENSGALG00000025694	SNORA13	snoRNA	Z	46144006	46144137	-	12.75	0	518.645	Down	0.0795489	0.920451
ENSGALG00000017833	SNORA65	snoRNA	17	1557138	1557266	+	14.8	0	518.645	Down	0.0795489	0.920451
ENSGALG00000010362	SUCNR1	protein_coding	9	22904487	22905440	-	0.14	0	518.645	Down	0.0795489	0.920451
ENSGALG00000004248	TACR2	protein_coding	6	10497616	10505605	-	0.09	0	518.645	Down	0.0795489	0.920451
ENSGALG00000001348	TEKT3	protein_coding	18	2274299	2282222	+	0.05	0	518.645	Down	0.0795489	0.920451
ENSGALG00000015754	TMEM215	protein_coding	Z	66910245	66910952	-	0.21	0	518.645	Down	0.0795489	0.920451
ENSGALG00000006138	HELZ2	protein_coding	20	14260723	14277263	+	10.81	9.21	1.16258	Down	0.0795236	0.920476
ENSGALG00000015675	.	protein_coding	1	97373313	97406932	+	4.19	5.01	1.20696	Up	0.0795042	0.920496
ENSGALG00000027454	CENPW	protein_coding	3	59060255	59067195	-	37.42	43.51	1.16972	Up	0.0793683	0.920632
ENSGALG00000015364	GUCA1C	protein_coding	1	87085661	87106698	-	0.78	0.21	3.74429	Down	0.0791457	0.920854
ENSGALG00000008581	DUSP5	protein_coding	6	25517714	25527369	+	12.15	10.21	1.1801	Down	0.079083	0.920917
ENSGALG00000007867	.	protein_coding	11	1326327	1335740	-	0.89	1.26	1.42348	Up	0.0788222	0.921178
ENSGALG00000002655	ITGAV	protein_coding	7	1298618	1342313	-	18.61	15.83	1.1661	Down	0.0787605	0.92124
ENSGALG00000006705	MYOF	protein_coding	6	19976863	20045126	+	2.31	1.89	1.21449	Down	0.0787187	0.921281
ENSGALG00000016648	.	protein_coding	1	127828157	127842611	+	0.46	0.78	1.69537	Up	0.0783761	0.921624
ENSGALG00000016908	PCDH9	protein_coding	1	158269100	158272198	+	0.46	0.26	1.72662	Down	0.0783132	0.921687
ENSGALG00000008749	POLR3F	protein_coding	3	14736297	14743873	-	37.08	43.01	1.16722	Up	0.0782193	0.921781
ENSGALG00000003764	POLB	protein_coding	22	2742805	2750654	-	56.26	48.05	1.16343	Down	0.0782168	0.921783
ENSGALG00000011186	ERMARD	protein_coding	3	40444073	40461229	-	5.25	6.19	1.18872	Up	0.0780878	0.921912
ENSGALG00000007130	cRac1A	protein_coding	14	8811224	8817482	-	342	294.4	1.16054	Down	0.0780763	0.921924
ENSGALG00000013376	CAPSL	protein_coding	Z	10767469	10772029	-	0.57	1.24	2.19836	Up	0.0779042	0.922096
ENSGALG00000002108	EVPL	protein_coding	18	4530723	4546873	+	0.65	0.86	1.32084	Up	0.0777811	0.922219
ENSGALG00000015002	MRPS27	protein_coding	Z	25125276	25176013	+	15.79	18.18	1.16157	Up	0.0774491	0.922551
ENSGALG00000017074	ZAR1	protein_coding	1	173859596	173861411	+	1.17	1.87	1.60779	Up	0.0773849	0.922615
ENSGALG00000004445	SLC13A3	protein_coding	20	5895586	5918161	-	2.52	3.3	1.31744	Up	0.0772483	0.922752
ENSGALG00000014681	PCSK1	protein_coding	Z	56954953	56986064	+	0.25	0.38	1.54416	Up	0.0768658	0.923134
ENSGALG00000010034	.	protein_coding	5	35335564	35354569	-	33.39	39.16	1.178	Up	0.0763824	0.923618
ENSGALG00000015488	GJA8	protein_coding	1	91839809	91841011	+	0.7	0.33	2.14291	Down	0.0763114	0.923689
ENSGALG00000026462	UNC13A	protein_coding	28	1102700	1127154	+	0.15	0.07	2.14291	Down	0.0763114	0.923689
ENSGALG00000015412	ARL13B	protein_coding	1	89078926	89127999	+	15.46	17.86	1.16463	Up	0.0761004	0.9239
ENSGALG00000005210	WNK2	protein_coding	12	6453845	6563101	-	14.38	12.29	1.15995	Down	0.0760566	0.923943
ENSGALG00000028479	.	protein_coding	28	3977744	3981224	+	19.69	15.38	1.28364	Down	0.0753249	0.924675
ENSGALG00000006915	BAIAP2	protein_coding	18	9578501	9607509	-	3.02	3.59	1.20258	Up	0.0752559	0.924744
ENSGALG00000012241	KLHDC1	protein_coding	5	57525085	57552345	+	30.53	35.56	1.17151	Up	0.075089	0.924911
ENSGALG00000004749	TMEM11	protein_coding	14	4519509	4527045	+	60.28	50.83	1.18655	Down	0.0750519	0.924948
ENSGALG00000002132	KCNIP1	protein_coding	13	2890226	2905434	-	1.68	1.22	1.36694	Down	0.075037	0.924963
ENSGALG00000004889	SLC2A1	protein_coding	21	6450516	6459194	-	92.49	79.23	1.15984	Down	0.0750268	0.924973
ENSGALG00000007543	Pgo2	protein_coding	20	11503875	11517756	+	0.48	0.87	1.79906	Up	0.0748786	0.925121
ENSGALG00000007719	SHANK2	protein_coding	5	17230853	17528495	-	5.51	4.62	1.18351	Down	0.0747538	0.925246
ENSGALG00000027955	.	protein_coding	16	389809	394217	-	3.06	2.45	1.23769	Down	0.0741966	0.925803
ENSGALG00000026413	.	protein_coding	5	38297345	38298565	+	6.6	5.12	1.28198	Down	0.0741439	0.925856
ENSGALG00000002585	GULP1	protein_coding	7	748936	874858	-	4.8	3.96	1.20272	Down	0.0741271	0.925873
ENSGALG00000014771	ZBTB14	protein_coding	2	100125853	100127196	+	28.29	33	1.17312	Up	0.0739535	0.926046
ENSGALG00000003929	SYS1	protein_coding	20	5464904	5467153	-	49.11	57	1.16646	Up	0.0735562	0.926444
ENSGALG00000009615	RRP15	protein_coding	3	18764017	18789222	-	102.31	118.13	1.16012	Up	0.0733228	0.926677
ENSGALG00000027390	COLEC10	protein_coding	2	135967391	135989675	+	0.07	0.02	4.276	Down	0.0730846	0.926915
ENSGALG00000008498	Diet1	protein_coding	2	18793459	18829474	-	0.15	0.04	4.276	Down	0.0730846	0.926915
ENSGALG00000025733	.	protein_coding	24	5307154	5311673	+	5.58	6.86	1.23819	Up	0.0729004	0.9271
ENSGALG00000028044	ADMP	protein_coding	28	899423	901661	-	0.44	0.82	1.86563	Up	0.0726176	0.927382
ENSGALG00000008950	EHD4	protein_coding	5	24595101	24618120	-	5.09	6.27	1.23975	Up	0.0725955	0.927404
ENSGALG00000023146	CBX7	protein_coding	1	50609571	50619165	+	4.68	3.58	1.30007	Down	0.0722324	0.927768
ENSGALG00000028026	NDUFS4	protein_coding	Z	15962742	16010010	+	36.75	42.3	1.15992	Up	0.0717536	0.928246
ENSGALG00000022964	.	protein_coding	1	75682822	75711590	+	0.84	0.6	1.37843	Down	0.0715158	0.928484
ENSGALG00000002802	PACSIN1	protein_coding	26	4302444	4306682	-	3.02	3.88	1.29385	Up	0.0714272	0.928573
ENSGALG00000016955	VWA8	protein_coding	1	165302186	165480795	-	11.85	10.11	1.16162	Down	0.0713743	0.928626
ENSGALG00000013953	ASPR	protein_coding	22	2915445	2927562	+	0.09	0.26	2.79648	Up	0.0712443	0.928756
ENSGALG00000008287	PSMD10	protein_coding	4	14074591	14077422	+	71.06	82.4	1.1639	Up	0.0711774	0.928823
ENSGALG00000000318	CSRP1	protein_coding	26	759991	765373	+	20.77	17.36	1.18984	Down	0.071008	0.928992
ENSGALG00000015891	C1H21ORF59	protein_coding	1	104404065	104411097	-	26.48	31.28	1.18631	Up	0.070335	0.929665
ENSGALG00000010718	THSD7A	protein_coding	2	26394647	26589579	-	0.61	0.82	1.35213	Up	0.0702839	0.929716
ENSGALG00000002923	.	protein_coding	18	5036579	5037436	+	41.84	35.14	1.18856	Down	0.0700474	0.929953
ENSGALG00000002558	ASL1	protein_coding	19	4945236	4952988	-	4.35	5.47	1.26726	Up	0.0698699	0.93013
ENSGALG00000008847	VPS54	protein_coding	3	9462114	9489472	-	23.07	19.7	1.16185	Down	0.0697467	0.930253
ENSGALG00000013105	.	protein_coding	2	79536612	79541020	+	0	0.11	513.9	Up	0.0697376	0.930262
ENSGALG00000014887	ASF1A	protein_coding	3	62237554	62244915	-	145.59	168.27	1.15891	Up	0.0696011	0.930399
ENSGALG00000012956	TMTC1	protein_coding	1	59846668	59987218	+	4.16	3.37	1.2221	Down	0.069328	0.930672
ENSGALG00000027122	.	protein_coding	1	54174609	54204367	+	0.62	1.03	1.6731	Up	0.0693133	0.930687
ENSGALG00000002667	OLFML2B	protein_coding	8	3773062	3782255	-	3.08	2.39	1.2794	Down	0.0691817	0.930818
ENSGALG00000015108	FXN	protein_coding	Z	34429982	34440069	+	33.03	39.07	1.18584	Up	0.0690464	0.930954
ENSGALG00000000616	ELF3	protein_coding	26	309759	314195	+	2.43	3.07	1.27395	Up	0.06899	0.93101
ENSGALG00000010899	G6PC2	protein_coding	7	18415594	18420438	-	2.93	2.17	1.34324	Down	0.0681834	0.931817
ENSGALG00000012004	PRSS12	protein_coding	4	54423627	54470738	+	2.78	3.44	1.24683	Up	0.0678171	0.932183
ENSGALG00000011193	C3H6ORF120	protein_coding	3	40486943	40489650	-	28.3	32.7	1.16373	Up	0.0677836	0.932216
ENSGALG00000006973	BLNK	protein_coding	6	20638215	20730717	-	0.1	0.25	2.42439	Up	0.0677202	0.93228
ENSGALG00000016565	CHRNA2	protein_coding	3	104700299	104704881	-	0.16	0.38	2.42439	Up	0.0677202	0.93228
ENSGALG00000007333	UBAP1L	protein_coding	10	17252331	17258965	+	2.77	2.06	1.33323	Down	0.0675	0.9325
ENSGALG00000010883	.	protein_coding	4	44289269	44291731	-	0.99	0.42	2.32115	Down	0.0674338	0.932566
ENSGALG00000028367	.	protein_coding	16	204633	207109	-	12.72	15.25	1.20524	Up	0.0672701	0.93273
ENSGALG00000003465	.	protein_coding	14	1039017	1043904	-	0.08	0.39	5.11157	Up	0.0671517	0.932848
ENSGALG00000027626	.	protein_coding	28	1504670	1505674	-	0.05	0.28	5.11157	Up	0.0671517	0.932848
ENSGALG00000014453	FAM46C	protein_coding	1	78602134	78606692	-	1.13	0.74	1.51696	Down	0.067148	0.932852
ENSGALG00000004623	AGTRAP	protein_coding	21	5632718	5640376	-	6.08	7.58	1.25438	Up	0.0670205	0.932979
ENSGALG00000012692	SIRT5	protein_coding	2	60595346	60602810	+	29.35	34.32	1.17501	Up	0.0670084	0.932992
ENSGALG00000027609	RAB40C	protein_coding	14	13530714	13555834	+	29.35	25.14	1.158	Down	0.0669965	0.933003
ENSGALG00000015810	.	protein_coding	3	75875279	75887568	-	1.73	2.33	1.35968	Up	0.0668578	0.933142
ENSGALG00000027592	ERN2	protein_coding	14	6889933	6898661	-	2.51	3.07	1.23339	Up	0.0668512	0.933149
ENSGALG00000014079	SYTL2	protein_coding	1	189475610	189529781	-	0.79	0.58	1.34887	Down	0.0665543	0.933446
ENSGALG00000009805	PPM1H	protein_coding	1	33048414	33176231	-	3.34	2.48	1.33976	Down	0.0665532	0.933447
ENSGALG00000028444	TMEM178B	protein_coding	1	57186309	57397212	+	1.52	2.18	1.44494	Up	0.0664145	0.933586
ENSGALG00000015660	SNX30	protein_coding	Z	65685568	65734943	-	27.8	23.63	1.16834	Down	0.0663887	0.933611
ENSGALG00000028204	GPX1	protein_coding	12	2835899	2836822	-	205.5	237.06	1.15735	Up	0.0662328	0.933767
ENSGALG00000019617	ACAD11	protein_coding	2	42887431	42915571	-	17.78	15.11	1.16707	Down	0.0658454	0.934155
ENSGALG00000023025	ZBTB42	protein_coding	5	51597808	51599649	+	6.41	5.06	1.25746	Down	0.0657581	0.934242
ENSGALG00000011379	SLC44A5	protein_coding	8	28634267	28687589	-	16.15	13.72	1.16768	Down	0.065757	0.934243
ENSGALG00000027345	SLC46A2	protein_coding	Z	65673926	65679018	+	1.43	2.08	1.4608	Up	0.0656074	0.934393
ENSGALG00000027332	TMEM167A	protein_coding	Z	62793306	62814861	+	32.42	37.57	1.16597	Up	0.0655191	0.934481
ENSGALG00000004972	MYO15A	protein_coding	14	5008968	5029591	+	0.24	0.16	1.48858	Down	0.0654829	0.934517
ENSGALG00000011433	VIL1	protein_coding	7	22032622	22037892	-	0.24	0.43	1.82834	Up	0.065388	0.934612
ENSGALG00000001467	ANKFY1	protein_coding	19	3174883	3199044	+	36	30.86	1.15703	Down	0.0653862	0.934614
ENSGALG00000016577	OTOF	protein_coding	3	104893481	104964667	+	0.09	0.03	2.46368	Down	0.0650386	0.934961
ENSGALG00000028807	AP1AR	protein_coding	4	56788244	56808532	-	12.96	14.9	1.15986	Up	0.065029	0.934971
ENSGALG00000007125	PARD3	protein_coding	2	13068736	13498548	+	29.39	25.18	1.15717	Down	0.0650011	0.934999
ENSGALG00000015570	GPR63	protein_coding	3	72133419	72134678	+	9.21	7.4	1.23736	Down	0.0649507	0.935049
ENSGALG00000010433	FAAH	protein_coding	8	20529179	20538666	-	2.94	3.65	1.25111	Up	0.0649223	0.935078
ENSGALG00000014203	PARVG	protein_coding	1	69327839	69350968	+	0.1	0.19	2.03003	Up	0.0649063	0.935094
ENSGALG00000027554	HLX	protein_coding	3	17936724	17938913	-	0.34	0.13	2.67739	Down	0.0647087	0.935291
ENSGALG00000003545	CFAP77	protein_coding	17	6528732	6581290	+	1.1	0.58	1.87532	Down	0.0646126	0.935387
ENSGALG00000007415	SH3RF2	protein_coding	13	17233300	17251677	+	1.27	0.86	1.46522	Down	0.0645578	0.935442
ENSGALG00000027627	RIL	protein_coding	13	16109315	16143167	+	23.19	19.87	1.157	Down	0.0643624	0.935638
ENSGALG00000014196	NME5	protein_coding	13	13640151	13649060	+	3.09	3.83	1.24691	Up	0.0642521	0.935748
ENSGALG00000005204	.	protein_coding	15	8101744	8107045	+	0.58	0.99	1.71998	Up	0.0641545	0.935846
ENSGALG00000003533	ZNF511	protein_coding	6	8904186	8908626	+	30.42	36	1.18653	Up	0.0641412	0.935859
ENSGALG00000015110	FAM189A2	protein_coding	Z	34532095	34557064	+	2.67	2.06	1.28618	Down	0.0640215	0.935979
ENSGALG00000006270	SCNN1G	protein_coding	14	6965318	6975475	-	4.13	3.35	1.22392	Down	0.0637051	0.936295
ENSGALG00000014734	.	protein_coding	Z	18953780	19066955	+	7.57	6.39	1.17572	Down	0.0636202	0.93638
ENSGALG00000023430	EN2	protein_coding	2	7875412	7877529	+	1.71	2.63	1.54901	Up	0.0632233	0.936777
ENSGALG00000004065	SLC25A16	protein_coding	6	10216098	10232760	-	15.08	12.74	1.17507	Down	0.0631521	0.936848
ENSGALG00000021364	FAM173A	protein_coding	14	13176890	13178790	+	3.2	4.45	1.39491	Up	0.0631446	0.936855
ENSGALG00000002114	ZMYND10	protein_coding	12	1422398	1431483	-	2.44	1.88	1.29006	Down	0.063079	0.936921
ENSGALG00000002752	.	protein_coding	10	2496200	2528938	+	0.17	0.54	3.16797	Up	0.0630577	0.936942
ENSGALG00000011312	OXSM	protein_coding	2	38518531	38526909	+	2.22	2.67	1.21105	Up	0.0630261	0.936974
ENSGALG00000002223	LHX9	protein_coding	8	2269656	2279402	-	0.63	0.32	1.93903	Down	0.0629766	0.937023
ENSGALG00000001560	KCNU1	protein_coding	22	1989333	2026713	+	0.37	0.2	1.79884	Down	0.0629537	0.937046
ENSGALG00000003310	SLC45A2	protein_coding	Z	10185692	10204950	-	0.63	0.46	1.35975	Down	0.0627235	0.937276
ENSGALG00000023541	SPHK1	protein_coding	18	4404002	4412722	-	17.62	20.58	1.1759	Up	0.0625551	0.937445
ENSGALG00000014071	ITPR2	protein_coding	1	67808169	68044295	-	7.81	6.68	1.15831	Down	0.0624739	0.937526
ENSGALG00000023348	HPDL	protein_coding	8	19930716	19931855	+	1.82	2.64	1.46246	Up	0.0624298	0.93757
ENSGALG00000012130	DNAJC24	protein_coding	5	5014653	5046383	+	56.76	48.31	1.17233	Down	0.0623826	0.937617
ENSGALG00000026652	CYBRD1	protein_coding	7	17504783	17516252	-	2.44	2.95	1.2165	Up	0.0620602	0.93794
ENSGALG00000006584	.	protein_coding	24	3361189	3363063	+	5.89	7.57	1.28904	Up	0.0618555	0.938144
ENSGALG00000028579	.	protein_coding	3	9585397	9586257	-	0.46	1.89	4.03318	Up	0.0618077	0.938192
ENSGALG00000013481	Aiolos	protein_coding	27	4261770	4279833	-	0.05	0.21	4.03318	Up	0.0618077	0.938192
ENSGALG00000017266	KCTD14	protein_coding	1	192082578	192085935	+	0.08	0.31	4.03318	Up	0.0618077	0.938192
ENSGALG00000017485	TLR1LA	protein_coding	4	69131053	69133509	+	0.03	0.12	4.03318	Up	0.0618077	0.938192
ENSGALG00000012617	ChALK5	protein_coding	2	56031924	56064896	+	62.35	53.56	1.15577	Down	0.0617224	0.938278
ENSGALG00000003788	BNIP2	protein_coding	10	4876780	4886390	+	20.92	17.54	1.1864	Down	0.0616388	0.938361
ENSGALG00000011324	.	protein_coding	7	21697266	21702129	+	45.14	38.63	1.16119	Down	0.0615829	0.938417
ENSGALG00000015163	RNF138	protein_coding	2	106040321	106047320	+	11.75	9.47	1.23541	Down	0.0613935	0.938606
ENSGALG00000004268	NIPAL3	protein_coding	23	5696497	5704114	+	46.98	40.25	1.15987	Down	0.0612624	0.938738
ENSGALG00000014414	GABRR3	protein_coding	1	90723135	90746660	-	0.07	0.26	3.49268	Up	0.0612065	0.938794
ENSGALG00000001518	ZNF750	protein_coding	18	3281613	3290010	+	0.03	0.1	3.49268	Up	0.0612065	0.938794
ENSGALG00000001331	ST14	protein_coding	24	1570927	1580862	+	8.01	9.38	1.18015	Up	0.0610937	0.938906
ENSGALG00000016327	.	protein_coding	1	117626395	117644091	-	25.19	28.86	1.15561	Up	0.0609077	0.939092
ENSGALG00000004150	MYO1E	protein_coding	10	6234433	6311306	+	7.18	6.02	1.18302	Down	0.0606153	0.939385
ENSGALG00000017101	USP12	protein_coding	1	175592005	175623101	+	4.31	5.61	1.30722	Up	0.0605144	0.939486
ENSGALG00000016405	MRPL13	protein_coding	2	136505217	136519692	-	115.82	134.34	1.15996	Up	0.0604133	0.939587
ENSGALG00000015969	FAM135A	protein_coding	3	82085759	82150209	-	7.6	6.49	1.16095	Down	0.060303	0.939697
ENSGALG00000010326	FLVCR2	protein_coding	5	37575337	37599366	+	1.3	0.87	1.49116	Down	0.0603003	0.9397
ENSGALG00000009534	.	protein_coding	6	30780612	30806669	+	21.12	18	1.16451	Down	0.0602367	0.939763
ENSGALG00000024101	DNAJC30	protein_coding	19	147938	148671	+	17.04	21.21	1.24398	Up	0.0601386	0.939861
ENSGALG00000017336	.	protein_coding	1	193546491	193557526	+	20.82	24.03	1.16264	Up	0.059932	0.940068
ENSGALG00000010853	C8B	protein_coding	8	24731782	24747335	-	1.1	1.44	1.31516	Up	0.0599153	0.940085
ENSGALG00000006408	PIGX	protein_coding	9	4176513	4183698	-	14.4	17.21	1.20068	Up	0.059513	0.940487
ENSGALG00000010319	SYT1	protein_coding	1	39159693	39381692	+	5.93	4.89	1.20824	Down	0.0594316	0.940568
ENSGALG00000027362	.	protein_coding	20	1033001	1042821	+	11.5	9.46	1.20877	Down	0.0593101	0.94069
ENSGALG00000001638	TAS1R3	protein_coding	21	2334006	2338204	-	0.27	0.12	2.22512	Down	0.0593034	0.940697
ENSGALG00000028638	CNP1	protein_coding	1	76430011	76431726	+	4.66	2.65	1.77378	Down	0.059263	0.940737
ENSGALG00000014653	HORMAD1	protein_coding	25	1494541	1500679	+	4.07	4.98	1.23278	Up	0.0592021	0.940798
ENSGALG00000026263	RGS8	protein_coding	8	5564250	5580305	+	0.28	0.41	1.47378	Up	0.0591453	0.940855
ENSGALG00000004060	RGS9	protein_coding	18	7997936	8029708	-	3.82	4.69	1.23757	Up	0.0591403	0.94086
ENSGALG00000006560	SEMA3A	protein_coding	1	8522175	8850302	+	24	20.57	1.15733	Down	0.0590415	0.940959
ENSGALG00000008362	SS4R	protein_coding	3	3270618	3271808	-	2.16	1.45	1.48517	Down	0.0587889	0.941211
ENSGALG00000001653	MANEAL	protein_coding	23	3525199	3527784	-	2.1	2.88	1.37446	Up	0.058736	0.941264
ENSGALG00000006092	.	protein_coding	20	9970349	9976884	-	19.3	22.21	1.15985	Up	0.0585785	0.941421
ENSGALG00000012258	GOLGA4	protein_coding	2	49527918	49571384	-	18.6	21.28	1.15473	Up	0.0585216	0.941478
ENSGALG00000016190	TRAPPC9	protein_coding	2	144912526	145215904	-	7.59	6.4	1.17583	Down	0.0584883	0.941512
ENSGALG00000010566	NPNT	protein_coding	4	37998529	38044094	-	1.95	2.39	1.23586	Up	0.0584421	0.941558
ENSGALG00000003329	GORAB	protein_coding	8	4869945	4879119	-	18.09	20.84	1.16126	Up	0.0583865	0.941613
ENSGALG00000010841	C1orf168	protein_coding	8	24687128	24702955	-	0.36	0.65	1.82677	Up	0.0580462	0.941954
ENSGALG00000003703	USE1	protein_coding	28	3920735	3924954	-	23.25	26.79	1.1607	Up	0.0580135	0.941987
ENSGALG00000014627	FRMD4B	protein_coding	12	15329789	15396454	-	3.23	3.82	1.19215	Up	0.0578458	0.942154
ENSGALG00000029149	.	protein_coding	7	3367	4695	-	0.25	0.06	3.91212	Down	0.0576895	0.94231
ENSGALG00000008560	MLC1	protein_coding	1	19873600	19889970	-	0.08	0.17	2.04028	Up	0.0576551	0.942345
ENSGALG00000003188	.	protein_coding	26	4629378	4631078	-	0	0.22	483.956	Up	0.0576411	0.942359
ENSGALG00000004692	.	protein_coding	4	172430	174432	+	0	0.12	483.956	Up	0.0576411	0.942359
ENSGALG00000005511	.	protein_coding	9	5043819	5080768	-	0	0.06	483.956	Up	0.0576411	0.942359
ENSGALG00000011796	.	protein_coding	1	48080775	48086278	+	0	0.08	483.956	Up	0.0576411	0.942359
ENSGALG00000014746	.	protein_coding	1	77385714	77417888	+	0	0.02	483.956	Up	0.0576411	0.942359
ENSGALG00000021043	.	protein_coding	14	5987734	5992617	+	0	0.09	483.956	Up	0.0576411	0.942359
ENSGALG00000026946	.	protein_coding	Z	64342237	64344092	-	0	0.15	483.956	Up	0.0576411	0.942359
ENSGALG00000028000	.	protein_coding	Z	65129208	65132251	-	0	0.06	483.956	Up	0.0576411	0.942359
ENSGALG00000028651	.	protein_coding	22	2753877	2755407	-	0	0.14	483.956	Up	0.0576411	0.942359
ENSGALG00000029097	.	protein_coding	21	5548034	5549104	+	0	0.12	483.956	Up	0.0576411	0.942359
ENSGALG00000015578	ANKRD34B	protein_coding	Z	63910061	63911608	+	0	0.08	483.956	Up	0.0576411	0.942359
ENSGALG00000010577	ARHGEF38	protein_coding	4	38146410	38172500	-	0	0.04	483.956	Up	0.0576411	0.942359
ENSGALG00000015868	ATP6V0D2	protein_coding	2	122812317	122830102	+	0	0.07	483.956	Up	0.0576411	0.942359
ENSGALG00000021049	C20orf195	protein_coding	20	14280169	14281282	-	0	0.14	483.956	Up	0.0576411	0.942359
ENSGALG00000027885	C4orf19	protein_coding	4	69473312	69478098	-	0	0.03	483.956	Up	0.0576411	0.942359
ENSGALG00000017226	CCDC67	protein_coding	1	185152454	185218267	-	0	0.05	483.956	Up	0.0576411	0.942359
ENSGALG00000005159	CEND1	protein_coding	5	57294	65947	-	0	0.2	483.956	Up	0.0576411	0.942359
ENSGALG00000007899	CHRND	protein_coding	9	15076205	15079396	+	0	0.08	483.956	Up	0.0576411	0.942359
ENSGALG00000008516	CPO	protein_coding	7	11854607	11868058	-	0	0.09	483.956	Up	0.0576411	0.942359
ENSGALG00000011244	DLK1	protein_coding	5	48844046	48853652	+	0	0.11	483.956	Up	0.0576411	0.942359
ENSGALG00000007817	EHF	protein_coding	5	18051796	18086034	+	0	0.04	483.956	Up	0.0576411	0.942359
ENSGALG00000019738	FBXO47	protein_coding	27	4074753	4081564	-	0	0.09	483.956	Up	0.0576411	0.942359
ENSGALG00000016316	GCM1	protein_coding	3	87712594	87719905	+	0	0.06	483.956	Up	0.0576411	0.942359
ENSGALG00000007065	GJD4	protein_coding	2	12778766	12787894	-	0	0.07	483.956	Up	0.0576411	0.942359
ENSGALG00000026333	GNGT2	protein_coding	27	3423443	3425719	+	0	0.13	483.956	Up	0.0576411	0.942359
ENSGALG00000005094	GRAP	protein_coding	14	5158279	5162171	-	0	0.2	483.956	Up	0.0576411	0.942359
ENSGALG00000001785	HSD3B7	protein_coding	19	3686359	3698427	+	0	0.08	483.956	Up	0.0576411	0.942359
ENSGALG00000011234	INHA	protein_coding	7	21555004	21556682	-	0	0.13	483.956	Up	0.0576411	0.942359
ENSGALG00000021057	KCNE4	protein_coding	9	7608275	7608766	+	0	0.32	483.956	Up	0.0576411	0.942359
ENSGALG00000003217	LITAF	protein_coding	14	924499	931316	+	0	0.18	483.956	Up	0.0576411	0.942359
ENSGALG00000014455	LPAR5	protein_coding	1	76507821	76515304	-	0	0.07	483.956	Up	0.0576411	0.942359
ENSGALG00000002303	LRIT1	protein_coding	6	2509867	2520528	+	0	0.06	483.956	Up	0.0576411	0.942359
ENSGALG00000013576	Mel1a	protein_coding	4	61227165	61276241	-	0	0.12	483.956	Up	0.0576411	0.942359
ENSGALG00000020492	MUC6	protein_coding	5	14423044	14459159	+	0	0.01	483.956	Up	0.0576411	0.942359
ENSGALG00000008929	PEX5L	protein_coding	9	16760382	16850020	+	0	0.06	483.956	Up	0.0576411	0.942359
ENSGALG00000005766	PKD2L1	protein_coding	6	17076628	17100353	+	0	0.04	483.956	Up	0.0576411	0.942359
ENSGALG00000011360	PRKAG3	protein_coding	7	21919596	21923725	-	0	0.07	483.956	Up	0.0576411	0.942359
ENSGALG00000002549	RGS1	protein_coding	8	3600074	3604434	-	0	0.06	483.956	Up	0.0576411	0.942359
ENSGALG00000028448	SH2D1B	protein_coding	1	86981433	86991570	-	0	0.3	483.956	Up	0.0576411	0.942359
ENSGALG00000017812	SNORA1	snoRNA	1	185066642	185066773	+	0	13.05	483.956	Up	0.0576411	0.942359
ENSGALG00000017843	SNORA61	snoRNA	23	2507396	2507530	-	0	11.32	483.956	Up	0.0576411	0.942359
ENSGALG00000025936	uc_338	misc_RNA	6	1157464	1157639	-	0	3.12	483.956	Up	0.0576411	0.942359
ENSGALG00000026621	uc_338	misc_RNA	27	3155867	3156043	+	0	3.05	483.956	Up	0.0576411	0.942359
ENSGALG00000027040	uc_338	misc_RNA	15	8437709	8437884	+	0	3.12	483.956	Up	0.0576411	0.942359
ENSGALG00000016157	UMODL1	protein_coding	1	108548618	108589088	+	0	0.03	483.956	Up	0.0576411	0.942359
ENSGALG00000023921	UPK3B	protein_coding	19	4178760	4181450	-	0	0.17	483.956	Up	0.0576411	0.942359
ENSGALG00000005928	XAF1	protein_coding	19	9762915	9769659	-	0	0.12	483.956	Up	0.0576411	0.942359
ENSGALG00000027013	.	protein_coding	2	32950559	32952301	-	20.85	17.26	1.20404	Down	0.0575717	0.942428
ENSGALG00000027338	.	protein_coding	2	33131330	33133072	-	20.85	17.26	1.20404	Down	0.0575717	0.942428
ENSGALG00000017086	MTUS2	protein_coding	1	174734826	174993334	-	1.36	1.69	1.25935	Up	0.0573385	0.942662
ENSGALG00000011687	AHNAK2	protein_coding	5	51737895	51742948	-	1.01	1.73	1.71527	Up	0.0571165	0.942884
ENSGALG00000003618	.	protein_coding	14	1601285	1724030	-	1.5	0.76	1.97389	Down	0.0571096	0.94289
ENSGALG00000026590	KLF13	protein_coding	10	5072623	5098236	-	0.53	0.27	1.97389	Down	0.0571096	0.94289
ENSGALG00000014931	RAB28	protein_coding	4	77025249	77086996	+	14.2	11.89	1.18615	Down	0.0570197	0.94298
ENSGALG00000008044	CD82	protein_coding	5	21271278	21305215	+	2.06	2.59	1.26538	Up	0.0570149	0.942985
ENSGALG00000013911	ZC3HAV1	protein_coding	1	71546272	71571545	-	1.08	1.41	1.30725	Up	0.0567907	0.943209
ENSGALG00000029052	.	protein_coding	25	1915046	1918752	-	2.26	2.92	1.29816	Up	0.0565575	0.943443
ENSGALG00000012018	CGT	protein_coding	4	55856553	55899875	-	1.4	1.03	1.35386	Down	0.056546	0.943454
ENSGALG00000011521	FAM198A	protein_coding	2	41742918	41757881	-	0.93	0.54	1.7021	Down	0.0564454	0.943555
ENSGALG00000012260	LCT	protein_coding	7	30149349	30165520	-	6.32	7.3	1.16472	Up	0.0564001	0.9436
ENSGALG00000027316	CRNN	protein_coding	25	1132880	1134156	+	1.01	0.56	1.81354	Down	0.0563907	0.943609
ENSGALG00000003771	SIN3B	protein_coding	28	4027895	4040279	-	14.68	12.55	1.15953	Down	0.0563864	0.943614
ENSGALG00000013785	GNAL	protein_coding	2	97223419	97337791	-	8.6	10.39	1.21583	Up	0.0561037	0.943896
ENSGALG00000015728	MUSK	protein_coding	Z	66541606	66585899	+	0.42	0.24	1.75039	Down	0.0559529	0.944047
ENSGALG00000004557	WIPI2	protein_coding	14	4044371	4065198	+	50.6	57.97	1.15405	Up	0.0558989	0.944101
ENSGALG00000006707	NOX1	protein_coding	4	5126065	5129989	+	0.16	0.37	2.28893	Up	0.0558684	0.944132
ENSGALG00000027634	CLDN20	protein_coding	3	49875601	49880776	+	0.06	0.15	2.56383	Up	0.055686	0.944314
ENSGALG00000000206	RASSF2	protein_coding	22	413642	425903	+	11.7	13.59	1.17033	Up	0.0554297	0.94457
ENSGALG00000005857	ALOX5	protein_coding	6	17175764	17201028	-	0.11	0.19	1.73704	Up	0.0553709	0.944629
ENSGALG00000026294	PIGZ	protein_coding	9	11938121	11940148	-	0.45	0.78	1.73704	Up	0.0553709	0.944629
ENSGALG00000014759	STYK1	protein_coding	1	77852891	77868563	+	0.43	0.75	1.73704	Up	0.0553709	0.944629
ENSGALG00000009395	GLRB	protein_coding	4	20823798	20857554	+	0.52	0.31	1.64879	Down	0.0551131	0.944887
ENSGALG00000013641	MTMR7	protein_coding	4	62708778	62738004	+	4.93	3.94	1.24089	Down	0.0550321	0.944968
ENSGALG00000011190	.	protein_coding	4	45841896	45843110	-	8.54	6.06	1.41385	Down	0.0548335	0.945166
ENSGALG00000028595	CCNO	protein_coding	Z	16589252	16590557	-	2.85	2.01	1.41385	Down	0.0548335	0.945166
ENSGALG00000028254	.	protein_coding	1	54235576	54247187	-	0.12	0	461.704	Down	0.0548131	0.945187
ENSGALG00000004162	SLC16A6	protein_coding	18	8080242	8086435	-	46.1	39.64	1.15497	Down	0.0546001	0.9454
ENSGALG00000010413	NGB	protein_coding	5	38418165	38420499	-	1.25	0.46	2.75353	Down	0.0545281	0.945472
ENSGALG00000012576	RASEF	protein_coding	Z	39574349	39615592	-	4.35	3.66	1.17602	Down	0.0545149	0.945485
ENSGALG00000000187	.	protein_coding	27	27258	43145	-	2.91	3.6	1.24608	Up	0.0544302	0.94557
ENSGALG00000009743	RPAP3	protein_coding	1	31369388	31384325	-	35.86	40.94	1.15402	Up	0.0544297	0.94557
ENSGALG00000004740	TMOD2	protein_coding	10	8537029	8567174	+	4.07	3.33	1.21239	Down	0.0544006	0.945599
ENSGALG00000013071	CALD1	protein_coding	1	62400842	62587151	+	7.07	5.87	1.19588	Down	0.054349	0.945651
ENSGALG00000008411	GHR	protein_coding	12	19434378	19437079	-	2.2	3.24	1.47982	Up	0.0543452	0.945655
ENSGALG00000015347	ZPLD1	protein_coding	1	84961484	84992403	+	0.16	0.06	2.4992	Down	0.0542955	0.945705
ENSGALG00000008539	ALG12	protein_coding	1	18646102	18656551	-	84.64	72.94	1.15356	Down	0.0542786	0.945721
ENSGALG00000008475	ARRDC1	protein_coding	17	1955243	1981882	+	13.58	11.55	1.16584	Down	0.0542183	0.945782
ENSGALG00000007646	.	protein_coding	4	11883098	12001014	+	0.67	0.91	1.37003	Up	0.0541296	0.94587
ENSGALG00000003733	LIFR	protein_coding	Z	11866374	11907285	-	3.99	3.29	1.19938	Down	0.0541259	0.945874
ENSGALG00000009772	NME6	protein_coding	1	103013	106248	-	19.47	16.51	1.17095	Down	0.0539923	0.946008
ENSGALG00000006957	VWA3A	protein_coding	14	8572311	8598514	+	0.5	0.73	1.45855	Up	0.0539642	0.946036
ENSGALG00000010350	GPATCH2L	protein_coding	5	37839126	37870137	+	13.16	11.06	1.18182	Down	0.0538203	0.94618
ENSGALG00000027963	COX7C	protein_coding	Z	61059202	61062815	-	98.48	112.83	1.15299	Up	0.0537704	0.94623
ENSGALG00000000171	TMEM230	protein_coding	22	338921	354425	+	9.81	11.49	1.17964	Up	0.053742	0.946258
ENSGALG00000016918	.	protein_coding	1	153680832	153685665	+	133.48	153.42	1.15322	Up	0.0536172	0.946383
ENSGALG00000005887	PXDNL	protein_coding	20	9382942	9424831	-	0.16	0.26	1.59927	Up	0.0534807	0.946519
ENSGALG00000026116	MAPRE3	protein_coding	3	104213713	104218289	+	5.01	5.85	1.17745	Up	0.0533724	0.946628
ENSGALG00000012694	C12orf45	protein_coding	1	54283953	54287411	-	135.9	157.76	1.15792	Up	0.053349	0.946651
ENSGALG00000005905	ZDHHC4	protein_coding	14	6498475	6504441	-	2.59	3.54	1.37353	Up	0.0532315	0.946769
ENSGALG00000016140	FAM3B	protein_coding	1	108264674	108272236	+	2.65	1.83	1.44228	Down	0.0532181	0.946782
ENSGALG00000015989	C8orf37	protein_coding	2	126258109	126269454	-	6.87	5.02	1.36655	Down	0.0532123	0.946788
ENSGALG00000005707	IFT20	protein_coding	19	9298637	9301800	-	25.74	29.65	1.15982	Up	0.0531325	0.946868
ENSGALG00000013624	FAM65B	protein_coding	2	90153586	90209672	+	1.88	1.45	1.2872	Down	0.0530416	0.946958
ENSGALG00000002682	BRD3	protein_coding	17	7156509	7189561	-	53.45	46.01	1.15248	Down	0.0529777	0.947022
ENSGALG00000014509	BST1	protein_coding	4	76205540	76234046	-	0.31	0.67	2.15219	Up	0.0528119	0.947188
ENSGALG00000014917	VGLL2	protein_coding	3	62989673	62997520	-	0.08	0.17	2.15219	Up	0.0528119	0.947188
ENSGALG00000010604	LRP2BP	protein_coding	4	38707911	38715236	+	3.66	2.62	1.39127	Down	0.0527464	0.947254
ENSGALG00000017394	INSIG1	protein_coding	2	7827461	7832977	+	26.77	30.89	1.16158	Up	0.0526823	0.947318
ENSGALG00000020009	C1orf131	protein_coding	3	40013424	40017492	-	33.68	40.07	1.18983	Up	0.0526669	0.947333
ENSGALG00000006409	PODXL	protein_coding	1	2987400	3028096	+	77.22	66.22	1.15603	Down	0.0526406	0.947359
ENSGALG00000014537	BMF	protein_coding	5	28673487	28690778	+	72.48	62.3	1.16919	Down	0.0525672	0.947433
ENSGALG00000010582	PPA2	protein_coding	4	38190034	38225681	+	55.83	63.99	1.15353	Up	0.0525498	0.94745
ENSGALG00000011858	KCNH5	protein_coding	5	53408533	53552358	+	2.38	2.94	1.24504	Up	0.0525234	0.947477
ENSGALG00000027742	KLHL33	protein_coding	28	789271	792789	-	0.25	0.45	1.79103	Up	0.0525185	0.947481
ENSGALG00000002267	DCUN1D3	protein_coding	14	14949849	14956761	-	20.2	17.06	1.17693	Down	0.0524913	0.947509
ENSGALG00000015843	CYB5R4	protein_coding	3	76969137	76997373	-	20.66	23.55	1.16856	Up	0.052431	0.947569
ENSGALG00000007278	GRIN2A	protein_coding	14	9244461	9392231	+	1.39	1.73	1.25458	Up	0.0523762	0.947624
ENSGALG00000016563	ASB9	protein_coding	1	121508255	121521572	+	5.34	6.48	1.22228	Up	0.0522702	0.94773
ENSGALG00000014956	DINB1	protein_coding	Z	23730166	23760491	-	6.4	7.65	1.17364	Up	0.0521835	0.947817
ENSGALG00000010149	CMTR1	protein_coding	3	29519203	29541046	-	36.14	31.1	1.15329	Down	0.0521806	0.947819
ENSGALG00000013031	CECR1	protein_coding	1	61797124	61815018	-	5.74	4.45	1.1946	Down	0.0521631	0.947837
ENSGALG00000006981	MCTP2	protein_coding	10	14461079	14573856	+	3.48	4.06	1.17812	Up	0.0520855	0.947914
ENSGALG00000011117	AGT	protein_coding	3	39794447	39805046	-	7.19	8.59	1.20344	Up	0.0519549	0.948045
ENSGALG00000007588	GAD2	protein_coding	2	16147743	16180423	-	0.15	0.07	2.01694	Down	0.0519535	0.948047
ENSGALG00000004670	ATRIP	protein_coding	12	3279856	3290698	-	36.16	41.32	1.15235	Up	0.0518404	0.94816
ENSGALG00000014932	.	protein_coding	4	77406478	77585101	-	0.04	0.27	7.40206	Up	0.0515967	0.948403
ENSGALG00000027790	.	protein_coding	24	2816435	2817825	+	0.06	0.42	7.40206	Up	0.0515967	0.948403
ENSGALG00000009542	ARL14	protein_coding	9	21572455	21573027	+	0.05	0.41	7.40206	Up	0.0515967	0.948403
ENSGALG00000017343	FOLR1	protein_coding	1	193685559	193688956	-	0.01	0.12	7.40206	Up	0.0515967	0.948403
ENSGALG00000005472	NAT	protein_coding	11	15251700	15256140	+	0.02	0.15	7.40206	Up	0.0515967	0.948403
ENSGALG00000026688	.	protein_coding	5	7416527	7417633	+	0.31	0.09	3.47702	Down	0.0513076	0.948692
ENSGALG00000027528	C2orf50	protein_coding	3	96720339	96726973	+	0.07	0.02	3.47702	Down	0.0513076	0.948692
ENSGALG00000017238	GRM5	protein_coding	1	187158336	187407442	+	0.07	0.02	3.47702	Down	0.0513076	0.948692
ENSGALG00000001917	SSC4D	protein_coding	19	4217392	4226022	+	0.19	0.05	3.47702	Down	0.0513076	0.948692
ENSGALG00000002579	RIMBP2	protein_coding	15	3219108	3322455	+	1.09	1.39	1.28284	Up	0.0512881	0.948712
ENSGALG00000010995	ITGB3BP	protein_coding	8	26713799	26739349	-	17.3	20.1	1.16642	Up	0.0512082	0.948792
ENSGALG00000007195	.	protein_coding	15	9291528	9293858	-	25.52	29.38	1.15909	Up	0.051155	0.948845
ENSGALG00000011059	.	protein_coding	2	33135117	33137007	-	55.2	47.11	1.16983	Down	0.051112	0.948888
ENSGALG00000004017	TOR1AIP2	protein_coding	8	6057062	6061824	+	1.93	1.37	1.39989	Down	0.0510832	0.948917
ENSGALG00000012327	INHBA	protein_coding	2	51170907	51183221	-	1.02	1.48	1.47009	Up	0.0510062	0.948994
ENSGALG00000027425	H2A-VIII	protein_coding	1	48026878	48027267	-	8.91	6.06	1.48185	Down	0.0509249	0.949075
ENSGALG00000002413	.	protein_coding	Z	6632153	6712107	+	0.17	0.45	2.66338	Up	0.0508575	0.949142
ENSGALG00000004827	.	protein_coding	5	642269	659083	+	0.09	0.23	2.66338	Up	0.0508575	0.949142
ENSGALG00000001124	LHX2	protein_coding	17	9224740	9243501	+	0.14	0.36	2.66338	Up	0.0508575	0.949142
ENSGALG00000009610	PSTK	protein_coding	6	30949381	30952184	+	16.95	20.06	1.18896	Up	0.0508017	0.949198
ENSGALG00000004425	SCAMP1	protein_coding	Z	22581912	22618186	-	30.53	26.09	1.16324	Down	0.0507177	0.949282
ENSGALG00000004802	TRAFD1	protein_coding	15	6287966	6297369	+	10.09	8.54	1.17262	Down	0.0504589	0.949541
ENSGALG00000025960	.	protein_coding	23	3970015	3971205	-	0.38	0.74	1.97518	Up	0.0504294	0.949571
ENSGALG00000007205	COX6A1	protein_coding	15	9297230	9298519	-	515.22	594.92	1.15275	Up	0.0503964	0.949604
ENSGALG00000001231	SAMHD1	protein_coding	20	597387	623826	-	23.35	20.1	1.15196	Down	0.0503693	0.949631
ENSGALG00000001968	SYT6	protein_coding	26	3751477	3778467	-	0.32	0.6	1.91461	Up	0.0503344	0.949666
ENSGALG00000005553	NLGN3	protein_coding	4	2300722	2316252	-	12.94	10.95	1.17243	Down	0.0502426	0.949757
ENSGALG00000004508	EYA2	protein_coding	20	6012484	6104467	+	4.32	3.49	1.22953	Down	0.0501826	0.949817
ENSGALG00000001702	EXOC3L1	protein_coding	11	972850	982343	-	15.81	18.08	1.15326	Up	0.0501702	0.94983
ENSGALG00000021994	.	protein_coding	Z	75487974	75497414	+	0.16	0.03	4.95814	Down	0.0501683	0.949832
ENSGALG00000011236	BEGAIN	protein_coding	5	48566385	48715173	-	0.08	0.19	2.33118	Up	0.050063	0.949937
ENSGALG00000014944	GCNT4	protein_coding	Z	23948263	23965346	+	0.11	0.25	2.33118	Up	0.050063	0.949937
ENSGALG00000016288	IL1RAPL1	protein_coding	1	115540657	115874541	-	0.07	0.17	2.33118	Up	0.050063	0.949937
ENSGALG00000026955	DIRAS1	protein_coding	28	3160756	3161373	+	4.75	6.6	1.38972	Up	0.0499193	0.950081
ENSGALG00000012462	kif5c	protein_coding	7	34274371	34333241	+	39.9	34.37	1.15146	Down	0.0499151	0.950085
ENSGALG00000027665	SYNGR1	protein_coding	1	50534583	50544913	-	40.24	34.34	1.16714	Down	0.0499044	0.950096
ENSGALG00000026298	SERTAD2	protein_coding	3	9699424	9700374	-	10.97	8.82	1.23847	Down	0.0498606	0.950139
ENSGALG00000010001	EGLN3	protein_coding	5	34984451	35009673	-	2.18	1.61	1.34376	Down	0.0497197	0.95028
ENSGALG00000010196	FAM161B	protein_coding	5	36969905	36977054	-	6.51	7.64	1.18252	Up	0.049685	0.950315
ENSGALG00000014581	MEF2BNB	protein_coding	28	3342692	3351021	+	20.82	24.16	1.16762	Up	0.0496568	0.950343
ENSGALG00000007575	.	protein_coding	20	11575896	11593722	+	20.04	17.19	1.15649	Down	0.0496105	0.95039
ENSGALG00000008612	MAPK11	protein_coding	1	20187730	20216841	-	69.57	60	1.1532	Down	0.0495615	0.950438
ENSGALG00000001720	.	protein_coding	12	810173	836331	-	19.05	15.81	1.20075	Down	0.0495052	0.950495
ENSGALG00000005498	.	protein_coding	2	3872283	3876425	+	171.05	147.57	1.15197	Down	0.0495044	0.950496
ENSGALG00000004339	PDE8B	protein_coding	Z	23069196	23143219	-	0.39	0.61	1.56162	Up	0.0493386	0.950661
ENSGALG00000004936	GLRA4	protein_coding	4	1989272	1995319	+	0.36	0.16	2.23191	Down	0.0492006	0.950799
ENSGALG00000001409	IL12B	protein_coding	13	7490791	7500444	+	0.28	0.14	2.23191	Down	0.0492006	0.950799
[truncated: 13,977 more rows]

## Sheet: Details
Column Name	Description
gene_id	Gene ID
gene_name	Gene Name
gene_biotype	Gene Classification inlcuding: protein_coding, pseudogene, processed_pseudogene, miRNA, rRNA, scRNA, snoRNA, snRNA. Please visit http://www.gencodegenes.org/gencode_biotypes.html for details.
chr	Chromosome Number
start	Start of Gene/Transcript
stop	Stop of Gene/Transcript
strand	Strand of Gene/Transcript
Sample 1 TPM	Sample 1 TPM
Sample 2 TPM	Sample 2 TPM
Real Fold Change	The real fold change (condition 1 over condition2) for a gene/transcript. It is the ratio of the normalized within condition 1 mean count over normalized within condition 2 mean count for the gene/transcript.
Regulation Type	Defines if the gene is "Up" or "Down" regulated when compared to control
PPDE	The posterior probability that a gene/transcript is differentially expressed
FDR	False Discovery Rate. Calculated as (1 - PPDE). Therefore with a FDR of 5%, using the calculation and choose those with FDR < 0.05
