# Supplementary material for: Fbxo9 functions downstream of Sox10 to determine neuron-glial fate choice in the dorsal root ganglia through Neurog2 destabilization
Source: Proc Natl Acad Sci U S A. 2020 Feb 6;117(8):4199–210. doi: 10.1073/pnas.1916164117 (PMC7049171; doi:10.1073/pnas.1916164117)
Supplement: Supplementary File [file pnas.1916164117.sd02.xlsx]

## Sheet: Sheet1
gene_id	gene_name	gene_biotype	chr	start	stop	strand	PCIG TPM	Sox10 TPM	Real Fold Change	Regulation Type	PPDE	FDR
ENSGALG00000017347	HBE	protein_coding	1	193727983	193730347	+	45.72	94.02	2.06805	Up	1	0
ENSGALG00000017345	HBG1	protein_coding	1	193716133	193717673	+	132.28	279.64	2.12165	Up	1	0
ENSGALG00000023740	HBZ	protein_coding	14	12090645	12099745	+	206.8	410.44	2.00868	Up	1	0
ENSGALG00000016680	TFAP2B	protein_coding	3	107846265	107873218	-	10.17	18.37	1.81816	Up	1	3.9968e-15
ENSGALG00000027213	ALX1	protein_coding	1	41746969	41769781	+	0.09	0.56	6.37253	Up	1	1.09912e-14
ENSGALG00000012775	TFAP2A	protein_coding	2	63369713	63390425	+	24.25	37.9	1.57297	Up	1	1.81299e-12
ENSGALG00000012290	SOX10	protein_coding	1	50911765	50921215	+	33.87	50.32	1.49816	Up	1	3.93297e-12
ENSGALG00000025935	XPNPEP2	protein_coding	4	1617016	1621171	-	0.01	0.55	49.9089	Up	1	1.5751e-11
ENSGALG00000021567	EPHA8	protein_coding	21	6103527	6143428	-	0.6	1.33	2.22794	Up	1	7.18308e-10
ENSGALG00000013200	GABBR2	protein_coding	2	87956518	88378890	+	0.14	0.5	3.70289	Up	1	1.66153e-09
ENSGALG00000000379	ITGB3	protein_coding	27	2302640	2319626	+	7.19	10.96	1.53592	Up	1	7.69169e-09
ENSGALG00000010926	SPP1	protein_coding	4	45074192	45077215	-	5.43	10.24	1.89522	Up	1	8.0286e-09
ENSGALG00000000620	FABP3	protein_coding	23	590534	593799	-	3.63	8.98	2.47627	Up	1	2.03255e-08
ENSGALG00000011594	FXR	protein_coding	1	47156727	47195707	+	0.47	1.47	3.15389	Up	1	2.55657e-08
ENSGALG00000023751	CYP26C1	protein_coding	6	20116052	20123525	-	3.65	5.94	1.63836	Up	1	2.92717e-08
ENSGALG00000007113	TNC	protein_coding	17	2640785	2707385	-	5.35	7.76	1.46373	Up	1	6.82014e-08
ENSGALG00000026299	C3orf52	protein_coding	1	88036814	88046429	+	0.6	1.97	3.29225	Up	1	2.43529e-07
ENSGALG00000010868	MACC1	protein_coding	2	30032054	30066287	-	0	0.11	3091.92	Up	1	3.92903e-07
ENSGALG00000028273	HBG2	protein_coding	1	193723743	193726040	+	0.48	1.76	3.65919	Up	1	4.75205e-07
ENSGALG00000023855	KRT14	protein_coding	27	4618778	4622608	-	1.17	2.78	2.38588	Up	0.999999	1.17595e-06
ENSGALG00000028125	CACNG4	protein_coding	18	7516984	7555737	-	0.83	1.59	1.92471	Up	0.999998	1.83097e-06
ENSGALG00000008367	MDK	protein_coding	5	22947434	22948426	-	361.15	490.37	1.3607	Up	0.999998	1.93893e-06
ENSGALG00000029168	TMEM27	protein_coding	1	121292944	121316437	+	2.23	3.41	1.54551	Up	0.999998	1.97681e-06
ENSGALG00000011803	EMP1	protein_coding	1	48184764	48198006	+	0.04	0.8	18.1106	Up	0.999998	2.05254e-06
ENSGALG00000000178	BF1	protein_coding	16	73099	75588	-	1.01	2.56	2.52452	Up	0.999998	2.12713e-06
ENSGALG00000027720	OTX2	protein_coding	5	55680636	55688787	+	0.5	1.21	2.42278	Up	0.999998	2.28115e-06
ENSGALG00000027168	CCDC3	protein_coding	1	6492588	6533393	-	0.2	0.68	3.39791	Up	0.999998	2.34904e-06
ENSGALG00000026787	HAND1	protein_coding	13	11453019	11454119	+	2.33	6.23	2.682	Up	0.999995	4.65687e-06
ENSGALG00000015970	COL9A1	protein_coding	3	82230623	82296804	+	0.65	1.33	2.07515	Up	0.999995	4.99019e-06
ENSGALG00000004346	P2RY4	protein_coding	4	1201825	1206371	-	1.13	2.58	2.30708	Up	0.999995	5.35469e-06
ENSGALG00000007875	ECEL1	protein_coding	9	15043704	15053525	-	0.65	1.2	1.85475	Up	0.999994	6.30054e-06
ENSGALG00000015123	ZDHHC23	protein_coding	1	82459933	82466590	-	1.04	1.78	1.72362	Up	0.999992	8.24502e-06
ENSGALG00000005351	PRDM6	protein_coding	Z	81208559	81282646	+	0.2	0.49	2.52225	Up	0.999989	1.09153e-05
ENSGALG00000003424	LMX1A	protein_coding	8	5141844	5166718	+	17.64	24	1.37162	Up	0.999983	1.68178e-05
ENSGALG00000015454	CA8	protein_coding	2	112413504	112453419	-	0	0.14	2415.78	Up	0.999964	3.59015e-05
ENSGALG00000001640	RNF122	protein_coding	22	1603363	1619730	-	2.39	5.39	2.2616	Up	0.999927	7.34058e-05
ENSGALG00000009052	LBH	protein_coding	3	7979475	7990141	-	10.07	14	1.40158	Up	0.999926	7.38902e-05
ENSGALG00000015599	SOHO-1	protein_coding	4	80966340	80969431	-	0.12	0.54	4.44707	Up	0.999923	7.66873e-05
ENSGALG00000000509	AIM1L	protein_coding	23	188096	199912	+	0.33	0.67	2.0346	Up	0.999913	8.7466e-05
ENSGALG00000012613	FBP1	protein_coding	Z	41305320	41316628	-	0.03	0.3	9.07712	Up	0.999908	9.23657e-05
ENSGALG00000003149	ITPR3	protein_coding	26	4560707	4598750	-	2.26	3.18	1.41937	Up	0.999866	0.000133713
ENSGALG00000002098	GRIK3	protein_coding	23	3805041	3874419	+	2.35	3.75	1.60904	Up	0.99985	0.000149952
ENSGALG00000003323	OSGIN1	protein_coding	11	2590160	2594660	-	0.1	0.68	6.67727	Up	0.999786	0.000214451
ENSGALG00000000745	SLC26A9	protein_coding	26	2265411	2276771	-	0.5	1.2	2.41787	Up	0.999753	0.000247075
ENSGALG00000010825	AGR2	protein_coding	2	28695781	28700020	-	0.1	0.87	8.61175	Up	0.999727	0.000273326
ENSGALG00000011970	CHADL	protein_coding	1	49611935	49615544	+	1.35	2.39	1.78397	Up	0.999714	0.000285838
ENSGALG00000006346	JSC	protein_coding	13	14654459	14662648	+	4.3	6.39	1.49889	Up	0.99967	0.000330285
ENSGALG00000008780	CTBS	protein_coding	8	15487843	15493527	+	0.75	2.09	2.79842	Up	0.999661	0.000338556
ENSGALG00000027684	TUBB6	protein_coding	2	97121786	97131304	-	3.98	5.7	1.44277	Up	0.999438	0.000562215
ENSGALG00000017190	CEP126	protein_coding	1	182006300	182042998	-	0.37	0.78	2.13039	Up	0.999257	0.000742635
ENSGALG00000005348	RBBP8NL	protein_coding	20	8309311	8320262	-	0.17	0.55	3.17968	Up	0.999237	0.000762715
ENSGALG00000002555	RET	protein_coding	6	4283164	4363396	-	4.42	6.31	1.40131	Up	0.999214	0.000786022
ENSGALG00000011274	DCN	protein_coding	1	43894096	43932320	-	1.15	2.7	2.35163	Up	0.999117	0.000883429
ENSGALG00000005990	MGLL	protein_coding	12	9598736	9655915	+	0.26	0.58	2.23229	Up	0.999023	0.000977404
ENSGALG00000028622	PEAR1	protein_coding	25	404204	413641	-	1.5	2.36	1.58909	Up	0.998978	0.00102172
ENSGALG00000003193	CRABP-I	protein_coding	10	3197350	3210246	-	149.02	193.29	1.30104	Up	0.998923	0.00107732
ENSGALG00000009129	DLX5	protein_coding	2	24580154	24582822	-	14.17	19.33	1.37307	Up	0.99888	0.00111995
ENSGALG00000005576	ATP2C2	protein_coding	11	16206990	16228859	+	0.06	0.33	5.59159	Up	0.99874	0.00125995
ENSGALG00000004096	CHRNA7	protein_coding	10	6156717	6199170	-	0.12	0.35	2.8674	Up	0.998721	0.00127916
ENSGALG00000006482	FAH	protein_coding	10	12059480	12070953	-	3.6	5.47	1.52888	Up	0.998635	0.00136452
ENSGALG00000012194	CCDC34	protein_coding	5	3627318	3645623	-	10.37	16.13	1.55841	Up	0.998595	0.00140503
ENSGALG00000000317	NEFM	protein_coding	22	953202	957709	-	22.64	29.32	1.30574	Up	0.99846	0.00153964
ENSGALG00000027578	ATP6V0E1	protein_coding	13	8477223	8481039	+	10.35	68.2	6.05628	Up	0.998382	0.00161836
ENSGALG00000003807	GPN3	protein_coding	15	5270289	5274279	+	37.62	49.49	1.32282	Up	0.998345	0.00165515
ENSGALG00000020788	CCDC141	protein_coding	7	14582883	14641810	+	10.48	13.57	1.30673	Up	0.998288	0.00171231
ENSGALG00000003228	C26H6ORF130	protein_coding	26	4657007	4660254	-	22.74	30.03	1.32991	Up	0.997834	0.0021663
ENSGALG00000013073	UPP1	protein_coding	2	79901608	79911905	+	0.09	0.36	4.23801	Up	0.997787	0.00221295
ENSGALG00000012173	LGALS3	protein_coding	5	56155603	56157659	-	0.1	0.95	9.30314	Up	0.997522	0.00247755
ENSGALG00000026366	TTN	protein_coding	7	14695977	14885623	+	0.03	0.06	1.74152	Up	0.997485	0.0025149
ENSGALG00000016581	TCEANC	protein_coding	1	122440983	122442062	-	4.74	7.68	1.63024	Up	0.997341	0.0026588
ENSGALG00000028582	LMO2	protein_coding	5	17708714	17717820	-	2.26	3.34	1.49168	Up	0.997278	0.0027218
ENSGALG00000001896	NTNG1	protein_coding	8	822750	960453	+	3.06	4.81	1.58563	Up	0.997191	0.00280894
ENSGALG00000028417	H2A-VIII	protein_coding	1	47924629	47925018	+	0	1.65	1757.03	Up	0.997022	0.0029782
ENSGALG00000010540	TTC39A	protein_coding	8	22914258	22948105	-	0.49	0.97	2.00643	Up	0.996993	0.00300706
ENSGALG00000027917	MRPL53	protein_coding	2	121136050	121143301	+	12.11	15.62	1.30073	Up	0.995674	0.004326
ENSGALG00000016912	EDNRB	protein_coding	1	153125273	153143030	+	4.71	6.24	1.33675	Up	0.99535	0.00464952
ENSGALG00000011283	ZNF385D	protein_coding	2	36832212	36992407	-	2.53	3.49	1.38917	Up	0.995297	0.00470258
ENSGALG00000012660	KIAA0319	protein_coding	2	57853040	57890099	+	0.79	1.37	1.76313	Up	0.994834	0.00516632
ENSGALG00000004657	FBXO2	protein_coding	21	5667616	5670436	+	1.11	2.74	2.47867	Up	0.994807	0.0051927
ENSGALG00000012812	SVOPL	protein_coding	1	56510668	56527880	+	0.02	0.31	20.3389	Up	0.994745	0.00525477
ENSGALG00000016298	ADCY8	protein_coding	2	140457600	140575805	-	0.26	0.61	2.34353	Up	0.994492	0.00550797
ENSGALG00000016228	NYX	protein_coding	1	111334091	111336368	-	0.26	0.93	3.59687	Up	0.994122	0.00587781
ENSGALG00000015442	FSD1L	protein_coding	Z	54832501	54860934	+	4.71	7.02	1.49909	Up	0.993383	0.00661736
ENSGALG00000016320	FBXO9	protein_coding	3	87729801	87747291	-	41.04	61.43	1.49563	Up	0.991126	0.00887415
ENSGALG00000017053	SPG20	protein_coding	1	171922102	171931316	+	3.19	4.92	1.55359	Up	0.992769	0.00723068
ENSGALG00000025730	RIPPLY3	protein_coding	1	106360956	106367003	+	0.75	1.77	2.38122	Up	0.992693	0.00730666
ENSGALG00000000314	NEFL	protein_coding	22	944238	949102	+	11.82	15.69	1.33737	Up	0.992471	0.00752898
ENSGALG00000023142	EP3	protein_coding	8	27999302	28010900	-	2.41	3.36	1.40498	Up	0.991714	0.00828566
ENSGALG00000016954	RGCC	protein_coding	1	165264942	165276995	+	58.47	73.94	1.27327	Up	0.99006	0.00993961
ENSGALG00000012045	SLC12A8	protein_coding	7	27488963	27531707	-	0.03	0.22	6.98296	Up	0.988831	0.0111691
ENSGALG00000008589	GPR1	protein_coding	7	12068537	12069589	+	1.54	3.12	2.03686	Up	0.988203	0.0117971
ENSGALG00000017204	SESN3	protein_coding	1	184678727	184693135	+	2.8	4.44	1.59641	Up	0.988056	0.011944
ENSGALG00000015487	GJA5	protein_coding	1	91781764	91800664	-	0.15	0.48	3.18189	Up	0.98753	0.0124704
ENSGALG00000027420	POPDC3	protein_coding	3	68255196	68259535	+	0.3	0.86	2.88695	Up	0.985	0.0150004
ENSGALG00000016138	DSCAM	protein_coding	1	107601010	107978889	-	0.13	0.31	2.35802	Up	0.983957	0.0160425
ENSGALG00000009973	SLC3A1	protein_coding	3	24827681	24841984	+	0.41	0.97	2.35802	Up	0.983957	0.0160425
ENSGALG00000011696	JAG2	protein_coding	5	52023888	52086423	-	4.81	6.21	1.30161	Up	0.982436	0.0175636
ENSGALG00000016359	FBXO25	protein_coding	3	91251454	91281207	-	2.01	2.95	1.48081	Up	0.981599	0.0184011
ENSGALG00000006375	TM4SF19	protein_coding	9	4249813	4251775	+	0.18	1.22	6.75027	Up	0.981365	0.0186353
ENSGALG00000020554	ADAMTSL1	protein_coding	Z	32976702	33409919	+	1.49	2.01	1.35568	Up	0.981193	0.0188072
ENSGALG00000001900	PHF24	protein_coding	Z	8359919	8368975	+	0.1	0.36	3.51478	Up	0.980392	0.0196076
ENSGALG00000006048	FAM64A	protein_coding	19	9882255	9890764	-	7.26	9.66	1.34086	Up	0.978795	0.021205
ENSGALG00000017208	AMOTL1	protein_coding	1	184760239	184800314	-	1.9	2.97	1.57374	Up	0.978779	0.0212213
ENSGALG00000028275	C16ORF61	protein_coding	11	14824345	14833751	-	9	12.48	1.39547	Up	0.97873	0.0212701
ENSGALG00000009078	GALNT14	protein_coding	3	7664770	7733883	+	0.13	0.31	2.33211	Up	0.978462	0.0215384
ENSGALG00000004116	TRPM8	protein_coding	7	5508762	5538667	+	0.05	0.24	4.79299	Up	0.978227	0.021773
ENSGALG00000014650	POLR3G	protein_coding	Z	59520651	59534206	-	0	0.65	1449.87	Up	0.976895	0.0231049
ENSGALG00000014232	RIBC2	protein_coding	1	70569531	70584392	+	0	0.14	1449.87	Up	0.976895	0.0231049
ENSGALG00000007292	RNF14	protein_coding	13	16624523	16626069	+	4.82	8.2	1.70495	Up	0.976467	0.023533
ENSGALG00000015669	PTBP3	protein_coding	Z	65896892	65938677	+	1.86	3.1	1.67932	Up	0.976222	0.0237776
ENSGALG00000027901	THRSP	protein_coding	1	192066183	192066590	-	0	1.26	1442.14	Up	0.975689	0.0243109
ENSGALG00000007211	CDH22	protein_coding	20	10990502	11029175	-	0.91	1.34	1.47836	Up	0.975029	0.0249707
ENSGALG00000013131	C18orf21	protein_coding	2	83582748	83588325	-	46.32	60.53	1.30875	Up	0.973069	0.0269312
ENSGALG00000007253	IL1RAP	protein_coding	9	13337288	13367409	-	2.59	4.27	1.6578	Up	0.970702	0.0292979
ENSGALG00000013191	NDUFS6	protein_coding	2	86002617	86007620	+	97.26	124.96	1.28242	Up	0.964927	0.0350729
ENSGALG00000027677	DLX3	protein_coding	27	2989225	2994344	+	0.56	1.1	1.99909	Up	0.962293	0.0377071
ENSGALG00000002198	FHOD1	protein_coding	11	1336785	1351404	+	7.47	9.57	1.29144	Up	0.961234	0.0387663
ENSGALG00000010125	CSGALNACT1	protein_coding	4	33528138	33541938	-	0.16	0.61	3.82252	Up	0.957954	0.0420459
ENSGALG00000010406	TMEM63C	protein_coding	5	38405303	38414575	+	2.64	3.83	1.46316	Up	0.95738	0.0426198
ENSGALG00000002260	CISH	protein_coding	12	1831238	1832110	-	0.52	1.75	3.37135	Up	0.957144	0.0428559
ENSGALG00000016324	GSTA3	protein_coding	3	87785842	87793876	+	0.44	1.47	3.37135	Up	0.957144	0.0428559
ENSGALG00000022557	cldn3	protein_coding	19	714995	715639	-	2.67	5.28	1.98039	Up	0.957007	0.0429931
ENSGALG00000016013	HTR7	protein_coding	4	88366228	88374898	-	0	0.16	1353.28	Up	0.956589	0.0434108
ENSGALG00000026598	NXNL2	protein_coding	Z	43127717	43128550	+	0	1.56	1353.28	Up	0.956589	0.0434108
ENSGALG00000016740	OCA2	protein_coding	1	130005140	130159850	+	0	0.1	1353.28	Up	0.956589	0.0434108
ENSGALG00000007667	GPR158	protein_coding	2	16372423	16557109	-	1.04	1.46	1.41655	Up	0.956444	0.043556
ENSGALG00000018565	C18orf32	protein_coding	Z	1083660	1084565	+	5.48	15.85	2.79809	Up	0.954914	0.0450857
ENSGALG00000026001	C9orf85	protein_coding	Z	35477711	35495731	+	12.38	15.9	1.29386	Up	0.95173	0.0482699
ENSGALG00000002229	FBXW11	protein_coding	13	2208007	2258082	+	33.76	45.86	1.35085	Up	0.990434	0.00956575
ENSGALG00000027874	CHAC1	protein_coding	5	23730412	23732558	+	37.33	18.34	2.02111	Down	1	0
ENSGALG00000026007	DOLK	protein_coding	17	5327459	5330231	-	2.77	0.18	15.0405	Down	1	0
ENSGALG00000007669	EGR1	protein_coding	13	17704810	17707611	+	26.64	7.31	3.61822	Down	1	0
ENSGALG00000028037	FOS	protein_coding	5	37501649	37502995	+	27.48	13.67	1.99987	Down	1	0
ENSGALG00000027257	HIST2H3D	protein_coding	1	47995805	47996215	-	16.47	0.56	29.7108	Down	1	0
ENSGALG00000009758	SLC7A11	protein_coding	4	28376868	28434696	-	4.99	2.04	2.42674	Down	1	0
ENSGALG00000010522	ALDH18A1	protein_coding	6	34864495	34898683	+	56.08	36.45	1.52574	Down	1	6.69464e-14
ENSGALG00000002988	PHGDH	protein_coding	8	4233645	4236981	-	118.07	77.03	1.52227	Down	1	1.5199e-13
ENSGALG00000011061	HOXA7	protein_coding	2	33143657	33145559	-	42.28	24.32	1.73381	Down	1	2.49023e-13
ENSGALG00000002397	PSPH	protein_coding	19	4870122	4880847	-	20.15	10.23	1.96383	Down	1	1.87905e-12
ENSGALG00000025887	ATF3	protein_coding	3	21184776	21188556	-	11.98	7.14	1.66649	Down	1	2.1977e-11
ENSGALG00000009948	HHIP	protein_coding	4	30294675	30371237	+	15.09	9.55	1.56741	Down	1	1.12767e-09
ENSGALG00000007927	CNTN6	protein_coding	12	17553475	17631889	+	0.7	0.14	4.92837	Down	1	1.28266e-09
ENSGALG00000027513	HOXD9	protein_coding	7	15798954	15800275	-	17.99	10.18	1.76	Down	1	5.51782e-09
ENSGALG00000007238	PCSK6	protein_coding	10	17122370	17146830	-	9.99	6.65	1.48812	Down	1	6.07835e-09
ENSGALG00000009748	ASNS	protein_coding	2	24791550	24805274	-	69.45	48.47	1.42137	Down	1	7.16331e-09
ENSGALG00000001115	MMEL1	protein_coding	21	1387460	1411822	+	0.42	0.1	4.20023	Down	1	8.8151e-09
ENSGALG00000010875	ITGB8	protein_coding	2	30127826	30156294	+	9.05	5.5	1.63297	Down	1	2.05553e-08
ENSGALG00000009718	FAM53B	protein_coding	6	31636707	31661235	-	8.29	4.25	1.9387	Down	1	2.83371e-08
ENSGALG00000026091	CACNG4	protein_coding	18	7205116	7244436	-	1.23	0.57	2.14514	Down	1	7.62843e-08
ENSGALG00000004857	BRINP3	protein_coding	8	8198959	8401728	+	0.27	0.02	12.2968	Down	1	1.14889e-07
ENSGALG00000011225	SLC25A47	protein_coding	5	48456828	48465791	+	0.8	0	2796.28	Down	0.999998	1.55766e-06
ENSGALG00000007007	KNDC1	protein_coding	6	21074071	21135637	-	2.5	1.56	1.59134	Down	0.999998	2.47167e-06
ENSGALG00000012015	NDST4	protein_coding	4	55718383	55803843	+	0.26	0.01	32.8964	Down	0.999997	2.84426e-06
ENSGALG00000000420	KLHDC7A	protein_coding	21	6037	7743	-	3.67	1.75	2.07888	Down	0.999997	3.18672e-06
ENSGALG00000002904	REEP3	protein_coding	6	7218381	7238430	-	21.19	13.64	1.5469	Down	0.999996	3.59352e-06
ENSGALG00000008444	TUBAL3	protein_coding	1	1149164	1155872	+	14.88	10.03	1.47346	Down	0.999996	3.66683e-06
ENSGALG00000006059	INSC	protein_coding	5	10010798	10123603	+	0.17	0.02	9.20072	Down	0.999996	3.94017e-06
ENSGALG00000011243	DAZL	protein_coding	2	34939869	35003900	-	1.28	0.4	3.21476	Down	0.999995	5.30469e-06
ENSGALG00000009589	GAD67	protein_coding	7	17698291	17724925	-	2.72	1.72	1.64072	Down	0.999993	6.64618e-06
ENSGALG00000023626	NTN1	protein_coding	18	2020996	2066954	+	10.45	6.76	1.53456	Down	0.999991	9.33543e-06
ENSGALG00000009704	CHST15	protein_coding	6	31382330	31425438	-	41.89	30.53	1.36107	Down	0.99999	1.02982e-05
ENSGALG00000025650	RNaseP_nuc	misc_RNA	8	6609347	6609668	-	54.88	32.72	1.70326	Down	0.999987	1.2998e-05
ENSGALG00000004599	EDA2R	protein_coding	4	360637	369568	-	26.11	18.26	1.42067	Down	0.999986	1.41618e-05
ENSGALG00000016837	MYO16	protein_coding	1	137442561	137737925	+	3.19	2.21	1.43072	Down	0.999985	1.48331e-05
ENSGALG00000013931	CHIC2	protein_coding	4	65084086	65104823	+	23.83	14.59	1.6323	Down	0.999984	1.61863e-05
ENSGALG00000008165	GPR75	protein_coding	3	2945572	2947957	+	15.64	10.35	1.50229	Down	0.999982	1.75425e-05
ENSGALG00000016195	COL22A1	protein_coding	2	144142255	144374426	-	9.74	7.09	1.36039	Down	0.999979	2.06297e-05
ENSGALG00000008811	SLC1A4	protein_coding	3	9807095	9830984	+	63.02	46.56	1.34323	Down	0.999974	2.57718e-05
ENSGALG00000007874	IL18	protein_coding	24	6163150	6165998	+	5.95	2.54	2.33541	Down	0.999968	3.21212e-05
ENSGALG00000027017	SESN2	protein_coding	23	2053807	2086993	+	17.79	11.33	1.5635	Down	0.999966	3.37812e-05
ENSGALG00000012051	STAC	protein_coding	2	46341757	46412127	+	9.11	5.46	1.65752	Down	0.999948	5.17334e-05
ENSGALG00000008014	CEBPB	protein_coding	20	14054696	14055682	-	12.18	7.41	1.63749	Down	0.999945	5.49566e-05
ENSGALG00000011104	GCG	protein_coding	7	20616148	20633934	+	0.49	0	2278.64	Down	0.999945	5.54461e-05
ENSGALG00000007980	KCNG1	protein_coding	20	13713341	13716620	+	1.89	0.76	2.45518	Down	0.999938	6.18653e-05
ENSGALG00000026932	U1	snRNA	3	104134740	104134903	-	17.88	0	2221.7	Down	0.999918	8.22009e-05
ENSGALG00000008148	MYBPC3	protein_coding	5	22280278	22337792	+	0.19	0.03	7.13492	Down	0.999902	9.8311e-05
ENSGALG00000008060	PRKAR2B	protein_coding	1	14328390	14346800	+	17.68	11.46	1.53627	Down	0.999893	0.000106542
ENSGALG00000005725	CSF1R	protein_coding	13	12594407	12611465	+	0.15	0	2175.11	Down	0.999887	0.000113459
ENSGALG00000014202	GABRA4	protein_coding	4	66540864	66576459	+	0.42	0.03	15.4666	Down	0.999886	0.000114066
ENSGALG00000002744	PCDH15	protein_coding	6	5764830	6063170	+	0.56	0.17	2.72033	Down	0.999861	0.000138673
ENSGALG00000008661	CYR61	protein_coding	8	15135794	15137430	-	40.86	29.4	1.38275	Down	0.999834	0.000166161
ENSGALG00000001706	GABRG2	protein_coding	13	6399216	6470747	-	0.98	0.47	2.08192	Down	0.999829	0.000170669
ENSGALG00000015180	PSAT1	protein_coding	Z	37821951	37840565	+	28.75	21.63	1.31744	Down	0.999827	0.000172952
ENSGALG00000016795	TGFBRAP1	protein_coding	1	134450449	134476912	-	7.13	4.79	1.47621	Down	0.999785	0.000214563
ENSGALG00000026484	RUNX2	protein_coding	3	108988860	109073478	+	0.18	0.03	5.75491	Down	0.999768	0.000232165
ENSGALG00000010148	PTPRR	protein_coding	1	35865662	36009723	-	0.66	0.24	2.70731	Down	0.999767	0.000232686
ENSGALG00000004158	GPT2	protein_coding	11	7219526	7234742	-	8.86	6.39	1.37457	Down	0.999708	0.000291773
ENSGALG00000015084	IGSF11	protein_coding	1	80278967	80367961	+	5.33	3.7	1.42813	Down	0.999697	0.000303102
ENSGALG00000009626	THBS1	protein_coding	5	28899075	28914708	-	38.75	29.39	1.30678	Down	0.999684	0.000316224
ENSGALG00000007895	LDLRAD3	protein_coding	5	18566514	18666428	+	35.64	25.62	1.38412	Down	0.999677	0.000323126
ENSGALG00000017714	FHAD1	protein_coding	21	4931027	4938907	-	6.54	4.33	1.49681	Down	0.999673	0.00032745
ENSGALG00000016464	VSNL1	protein_coding	3	99739837	99814889	+	2.4	0.6	3.99941	Down	0.999616	0.000384029
ENSGALG00000011577	CNTNAP5	protein_coding	7	23919267	24182349	-	1.46	0.83	1.74735	Down	0.999494	0.000505761
ENSGALG00000005347	ADAMTS18	protein_coding	11	13255162	13323250	-	9.12	6.61	1.36695	Down	0.999381	0.000619423
ENSGALG00000002909	CTGF	protein_coding	3	56638964	56641934	+	66.85	50.89	1.30376	Down	0.999292	0.000707529
ENSGALG00000026453	RMST_9	misc_RNA	1	46150801	46150993	+	20.63	4.49	4.81926	Down	0.999269	0.000730791
ENSGALG00000015940	TMEM67	protein_coding	2	125632568	125659384	+	13.55	9.84	1.36503	Down	0.999255	0.000745461
ENSGALG00000009207	TRIM2	protein_coding	4	19316594	19349626	+	22.92	16.96	1.34169	Down	0.999246	0.000754008
ENSGALG00000001220	HERPUD1	protein_coding	11	613334	617879	+	43.3	32.15	1.33915	Down	0.999116	0.000884022
ENSGALG00000007780	EIF4E3	protein_coding	12	16254198	16269708	-	11.19	7.84	1.41606	Down	0.999002	0.00099807
ENSGALG00000006804	ODF2L	protein_coding	8	14932436	14952372	+	1.08	0.49	2.19616	Down	0.99868	0.00132048
ENSGALG00000004917	DOC2B	protein_coding	19	6999880	7048320	+	2.15	1.22	1.74717	Down	0.998189	0.00181103
ENSGALG00000007508	HPSE2	protein_coding	6	21711624	21788394	+	1.24	0.47	2.58979	Down	0.998077	0.00192257
ENSGALG00000004046	LARP6	protein_coding	10	5747497	5754751	-	19.25	14.12	1.35443	Down	0.998061	0.00193943
ENSGALG00000001094	ADGRD2	protein_coding	17	9403856	9424535	+	49.61	38.2	1.28787	Down	0.997881	0.00211936
ENSGALG00000009884	SYT14	protein_coding	3	22069417	22144928	-	3.79	2.22	1.69434	Down	0.997808	0.00219157
ENSGALG00000006192	USH1C	protein_coding	5	11334156	11377576	-	2.08	1.18	1.75805	Down	0.997806	0.00219431
ENSGALG00000008353	MAGI2	protein_coding	1	11930694	12230824	+	3.63	2.59	1.38805	Down	0.997704	0.00229567
ENSGALG00000010870	JUN	protein_coding	8	25267213	25268157	-	100.22	76.6	1.30302	Down	0.997678	0.00232175
ENSGALG00000006379	SHH	protein_coding	2	8080091	8089855	-	6.58	4.19	1.55828	Down	0.997671	0.00232886
ENSGALG00000015556	AFAP1	protein_coding	4	80111131	80222324	-	17.61	12.26	1.30769	Down	0.997642	0.00235818
ENSGALG00000001688	SEPT5	protein_coding	15	762964	772314	+	25.09	19.24	1.29274	Down	0.997619	0.00238051
ENSGALG00000012027	SPON1	protein_coding	5	5838066	6002800	-	45.99	35.57	1.28167	Down	0.99746	0.00254025
ENSGALG00000016412	MBOAT2	protein_coding	3	95513204	95603900	-	12.43	9.09	1.35591	Down	0.997139	0.00286074
ENSGALG00000003737	TOX3	protein_coding	11	4752569	4824785	+	33.17	24.99	1.31879	Down	0.996657	0.00334295
ENSGALG00000010098	SLC6A9	protein_coding	8	19282383	19293175	-	20.6	15.37	1.33001	Down	0.996462	0.00353788
ENSGALG00000015489	FAXC	protein_coding	3	70939965	70956222	+	22.85	16.67	1.36285	Down	0.996308	0.00369179
ENSGALG00000015847	PRSS35	protein_coding	3	77130273	77137465	-	24.36	18.23	1.32738	Down	0.996121	0.0038789
ENSGALG00000008263	FAR-1	protein_coding	12	17814860	18073537	+	1.65	1.07	1.52957	Down	0.99592	0.00408017
ENSGALG00000010290	VEGFA	protein_coding	3	30013851	30033731	-	11.81	8.02	1.46349	Down	0.99585	0.00414996
ENSGALG00000028130	KIAA1644	protein_coding	1	69422920	69502176	-	1.27	0.78	1.61843	Down	0.995778	0.00422156
ENSGALG00000008519	NR2C2	protein_coding	12	19731468	19749157	-	16.37	12.05	1.34902	Down	0.994668	0.00533191
ENSGALG00000016909	NDFIP2	protein_coding	1	152236343	152277089	-	48.75	36.41	1.33437	Down	0.99462	0.00537955
ENSGALG00000002955	ADAMTSL2	protein_coding	17	6972901	6991273	+	10.25	7.54	1.34864	Down	0.994037	0.00596262
ENSGALG00000011998	SEC24D	protein_coding	4	54343365	54387579	+	6.17	4.36	1.40348	Down	0.993807	0.00619266
ENSGALG00000028047	RHOV	protein_coding	5	23569204	23575558	-	2.81	1.79	1.555	Down	0.99369	0.00631046
ENSGALG00000003657	UNC119	protein_coding	19	5721553	5730117	-	29.9	21.31	1.40004	Down	0.99314	0.00685968
ENSGALG00000004118	STOX1	protein_coding	6	10363679	10367450	+	10.93	7.98	1.35935	Down	0.993113	0.00688691
ENSGALG00000011040	SCN3A	protein_coding	7	19411316	19468431	+	0.09	0.01	6.41346	Down	0.99302	0.00697982
ENSGALG00000010322	JDP2	protein_coding	5	37546189	37550495	+	18.72	12.01	1.55982	Down	0.992734	0.00726614
ENSGALG00000009861	RD3	protein_coding	3	21572516	21591500	+	6.14	3.54	1.72948	Down	0.99255	0.00745039
ENSGALG00000013515	SLC4A5	protein_coding	22	2840728	2865827	-	0.1	0	1553.94	Down	0.99164	0.00836011
ENSGALG00000005401	WNT9a	protein_coding	2	2573612	2624503	+	3.85	2.11	1.81378	Down	0.99114	0.0088603
ENSGALG00000001252	CREB3L3	protein_coding	28	2552151	2556153	-	0.66	0.15	4.52144	Down	0.990949	0.009051
ENSGALG00000004221	IL22RA1	protein_coding	23	5614425	5622751	-	0.88	0.36	2.43293	Down	0.990929	0.00907127
ENSGALG00000008497	SLC38A2	protein_coding	1	30927998	30943097	-	40.58	31.79	1.26669	Down	0.990439	0.00956145
ENSGALG00000017155	C11orf87	protein_coding	1	179144082	179145085	-	5.79	3.01	1.91858	Down	0.989708	0.0102922
ENSGALG00000009523	CNTN1	protein_coding	1	28777011	28942648	+	0.5	0.24	2.05704	Down	0.989051	0.0109493
ENSGALG00000018639	Smad7a	protein_coding	Z	1242944	1267970	+	15.23	11.19	1.35143	Down	0.988971	0.0110292
ENSGALG00000010000	PRKCE	protein_coding	3	25576043	25856010	+	7.45	5.34	1.38466	Down	0.988786	0.0112139
ENSGALG00000013642	KAZN	protein_coding	21	4965242	4973503	-	17.26	12.35	1.39093	Down	0.988584	0.0114164
ENSGALG00000013621	ATP6V1H	protein_coding	2	109964967	109989152	-	22.13	16.41	1.34094	Down	0.988524	0.011476
ENSGALG00000012978	CDYL2	protein_coding	11	14761130	14784372	+	2.92	1.62	1.78967	Down	0.987376	0.0126238
ENSGALG00000002240	C3orf18	protein_coding	12	1732051	1738332	-	10.85	6.54	1.65641	Down	0.987007	0.0129925
ENSGALG00000016112	NOV	protein_coding	2	136064124	136069743	+	2.34	1.37	1.69438	Down	0.986242	0.0137582
ENSGALG00000016279	RAB23	protein_coding	3	86151529	86161601	+	23.32	16.88	1.37608	Down	0.98552	0.0144796
ENSGALG00000012277	MAFF	protein_coding	1	50832960	50835917	-	38.51	29.78	1.28395	Down	0.985123	0.0148766
ENSGALG00000007042	CCDC40	protein_coding	18	9833448	9844239	-	6.64	4.83	1.36301	Down	0.984819	0.0151807
ENSGALG00000009556	PRICKLE1	protein_coding	1	29596115	29655026	-	15.72	11.97	1.30233	Down	0.9835	0.0164996
ENSGALG00000016809	Edar	protein_coding	1	135819209	135882851	-	0.09	0	1450.41	Down	0.982976	0.0170242
ENSGALG00000028483	NKX2-8	protein_coding	5	35952997	35955492	-	12.5	9.01	1.3778	Down	0.982774	0.0172261
ENSGALG00000013480	MTHFD2	protein_coding	22	2831856	2838321	+	56.6	44.19	1.27236	Down	0.982433	0.0175669
ENSGALG00000002109	KCTD19	protein_coding	11	1223848	1237337	+	0.15	0.01	19.1054	Down	0.982145	0.0178554
ENSGALG00000008462	CDK3	protein_coding	18	4549711	4554147	-	0.43	0.04	11.2014	Down	0.981605	0.0183949
ENSGALG00000006352	CH25H	protein_coding	6	18874848	18875672	-	0.72	0.06	11.2014	Down	0.981605	0.0183949
ENSGALG00000004596	AR	protein_coding	4	429900	473927	+	2.89	2.02	1.41529	Down	0.981489	0.0185106
ENSGALG00000004087	THSD4	protein_coding	10	5850094	6086027	+	15.38	11.79	1.29385	Down	0.980689	0.0193112
ENSGALG00000017166	RAB39A	protein_coding	1	179650387	179662213	-	3.81	1.17	3.28099	Down	0.980656	0.0193438
ENSGALG00000003557	PAOX	protein_coding	6	8918495	8922422	-	4.34	2.68	1.6077	Down	0.980017	0.019983
ENSGALG00000016086	EGR4	protein_coding	4	89193871	89196259	+	0.94	0.39	2.38144	Down	0.97915	0.0208501
ENSGALG00000006942	PIK3IP1	protein_coding	15	9045929	9052604	+	69.81	55.05	1.25861	Down	0.978811	0.0211891
ENSGALG00000004858	FICD	protein_coding	15	6496565	6498936	+	9.98	7.05	1.40574	Down	0.978588	0.0214119
ENSGALG00000005102	CDH4	protein_coding	20	7702268	8001028	+	9.14	7.09	1.27756	Down	0.978203	0.0217967
ENSGALG00000002461	MMP17	protein_coding	15	2711273	2726169	-	114.84	90.89	1.25395	Down	0.977214	0.0227861
ENSGALG00000014857	SEPP1	protein_coding	Z	13448488	13455542	-	11.44	7.23	1.57889	Down	0.97537	0.0246298
ENSGALG00000010208	CAPS2	protein_coding	1	37663436	37692817	-	0.85	0.29	2.94651	Down	0.975172	0.0248283
ENSGALG00000012593	SLC28A3	protein_coding	Z	40020752	40067183	-	0.08	0.01	8.19251	Down	0.973073	0.0269266
ENSGALG00000008959	EXD3	protein_coding	17	659612	845645	-	8.64	6.44	1.32935	Down	0.972665	0.0273346
ENSGALG00000004033	GALNT10	protein_coding	13	11480381	11556635	-	10.58	7.75	1.35525	Down	0.971464	0.0285358
ENSGALG00000002028	GPRC5B	protein_coding	14	14687364	14697992	+	11.66	8.96	1.28989	Down	0.971044	0.028956
ENSGALG00000003546	FMOD	protein_coding	26	5167693	5174255	-	0.6	0.23	2.63769	Down	0.970715	0.0292849
ENSGALG00000007912	ATP9A	protein_coding	20	13454134	13507093	+	8.97	6.79	1.31133	Down	0.970292	0.0297082
ENSGALG00000008888	IL1RAPL2	protein_coding	4	16972376	17142642	+	0.86	0.34	2.50041	Down	0.969983	0.0300173
ENSGALG00000000054	OAT	protein_coding	6	31539142	31551526	-	59.61	46.5	1.25757	Down	0.969322	0.0306777
ENSGALG00000017855	SNORA36	snoRNA	4	2098331	2098464	+	46.42	4.74	10.6682	Down	0.966186	0.033814
ENSGALG00000008136	C7H2ORF69	protein_coding	7	10507984	10511109	+	11.09	8.1	1.36012	Down	0.965672	0.0343283
ENSGALG00000004340	OCSTAMP	protein_coding	20	5883367	5893265	-	0.12	0	1346.88	Down	0.965625	0.0343746
ENSGALG00000010375	SLC30A2	protein_coding	23	3175917	3177631	+	0.31	0	1346.88	Down	0.965625	0.0343746
ENSGALG00000012517	SLC9A3	protein_coding	2	55844915	55876030	+	0.14	0	1346.88	Down	0.965625	0.0343746
ENSGALG00000017857	SNORA69	snoRNA	4	16464262	16464393	+	33.14	0	1346.88	Down	0.965625	0.0343746
ENSGALG00000016145	RIPK4	protein_coding	1	108376953	108397821	-	1.9	1.2	1.56693	Down	0.963021	0.0369792
ENSGALG00000007815	ANKK1	protein_coding	24	5769724	5780497	-	0.2	0.03	5.77797	Down	0.962	0.038
ENSGALG00000027374	KLF9	protein_coding	Z	34879466	34892504	-	3.29	1.97	1.66087	Down	0.959401	0.0405993
ENSGALG00000014930	ENC1	protein_coding	Z	24132638	24134407	+	20.64	15.8	1.29771	Down	0.955789	0.0442111
ENSGALG00000016835	ATP11A	protein_coding	1	137110630	137228603	-	16.69	13.16	1.25707	Down	0.954133	0.045867
ENSGALG00000002632	CALCRL	protein_coding	7	1099279	1125855	+	10.67	7.65	1.3853	Down	0.953939	0.0460607
ENSGALG00000015734	ZC2HC1A	protein_coding	2	120046077	120067038	+	12.24	8.66	1.40593	Down	0.953828	0.046172
ENSGALG00000005718	BHLHE23	protein_coding	20	8837210	8837872	-	1.81	0.5	3.57054	Down	0.952933	0.0470674
ENSGALG00000015895	HTR1B	protein_coding	3	79492220	79493385	+	16.02	11.69	1.36308	Down	0.952113	0.0478867
ENSGALG00000003551	PRELP	protein_coding	26	5204578	5209509	+	13.59	10.56	1.27688	Down	0.951081	0.0489193
ENSGALG00000010435	RASGRP3	protein_coding	3	30420675	30444025	-	7.81	5.8	1.33563	Down	0.950445	0.0495549
